# Supplementary material for: Screen for mitochondrial DNA copy number maintenance genes reveals essential role for ATP synthase
Source: Mol Syst Biol. 2014 Jul 1;10(6):734. doi: 10.15252/msb.20145117 (PMC4265055; doi:10.15252/msb.20145117)
Supplement: Supplementary file 6 — Supplementary Table S1 [file msb0010-0734-sd6.xls]

## Sheet: full screen data
Table S1: Full data from the screen [1]
CG number [2]	Plate	Row	Column	Primary screen	Final assignment	Also cell death? (Y/N)	Comment
CG10000	50	E	12	negative	[not rescreened]
CG10001	50	F	1	negative	[not rescreened]
CG10002	50	F	2	negative	[not rescreened]
CG10005	133	F	10	negative	[not rescreened]
CG10006	50	F	3	negative	[not rescreened]
CG10007	50	F	4	negative	[not rescreened]
CG10009	50	F	5	negative	[not rescreened]
CG10011	50	F	6	negative	[not rescreened]
CG10013	133	G	8	negative	[not rescreened]
CG10014	133	G	5	negative	[not rescreened]
CG10016	76	E	4	negative	[not rescreened]
CG10017	96	D	5	negative	[not rescreened]
CG10018	50	F	7	negative	[not rescreened]
CG10019	50	F	8	negative	[not rescreened]
CG10021	50	F	9	negative	[not rescreened]
CG10023	50	F	11	negative	[not rescreened]
CG10026	78	G	6	negative	[not rescreened]
CG10029	50	F	12	negative	[not rescreened]
CG10031	76	E	6	negative	[not rescreened]
CG10032	50	G	1	cell death	[not rescreened]
CG10033	50	G	2	negative	[not rescreened]
CG10034	50	G	3	negative	[not rescreened]
CG10035	133	G	11	negative	[not rescreened]
CG10036	81	H	3	negative	[not rescreened]
CG10037	50	G	4	cell death	[not rescreened]
CG10038	50	G	5	negative	[not rescreened]
CG10039	96	E	7	negative	[not rescreened]
CG1004	1	A	1	negative	[not rescreened]
CG10041	50	G	7	negative	[not rescreened]
CG10042	50	G	8	positive	positive	Y
CG10043	50	G	9	negative	[not rescreened]
CG10045	50	G	10	negative	[not rescreened]
CG10047	50	G	11	negative	[not rescreened]
CG10050	86	C	5	negative	[not rescreened]
CG10051	50	G	12	negative	[not rescreened]
CG10052	81	H	4	negative	[not rescreened]
CG10052	172	F	9	negative	[not rescreened]
CG10053	50	H	1	negative	[not rescreened]
CG10055	50	H	2	negative	[not rescreened]
CG10059	50	H	4	negative	[not rescreened]
CG10060	50	H	5	negative	[not rescreened]
CG10061	50	H	6	negative	[not rescreened]
CG10062	50	H	7	negative	[not rescreened]
CG10063	122	E	2	negative	[not rescreened]
CG10064	50	H	8	negative	[not rescreened]
CG10067	50	H	10	negative	[not rescreened]
CG10068	50	H	11	negative	[not rescreened]
CG10069	50	H	12	cell death	[not rescreened]
CG1007	119	F	7	negative	[not rescreened]
CG10071	82	A	10	negative	[not rescreened]
CG10072	51	A	1	negative	[not rescreened]
CG10073	51	A	2	negative	[not rescreened]
CG10075	84	A	2	negative	[not rescreened]
CG10076	51	A	4	negative	[not rescreened]
CG10077	51	A	5	negative	[not rescreened]
CG10078	83	H	12	cell death	[not rescreened]
CG10079	51	A	6	negative	[not rescreened]
CG10080	51	A	7	negative	[not rescreened]
CG10081	51	A	8	negative	[not rescreened]
CG10082	51	A	9	negative	[not rescreened]
CG10083	51	A	10	negative	[not rescreened]
CG10084	51	A	11	cell death	[not rescreened]
CG10086	51	A	12	cell death	[not rescreened]
CG10089	51	B	1	negative	[not rescreened]
CG1009	1	A	2	negative	[not rescreened]
CG10090	51	B	2	negative	[not rescreened]
CG10091	51	B	3	negative	[not rescreened]
CG10092	51	B	4	negative	[not rescreened]
CG10093	51	B	5	negative	[not rescreened]
CG10094	51	B	6	negative	[not rescreened]
CG10095	133	G	3	negative	[not rescreened]
CG10096	51	B	7	negative	[not rescreened]
CG10098	51	B	9	negative	[not rescreened]
CG10100	51	B	11	negative	[not rescreened]
CG10101	51	B	12	negative	[not rescreened]
CG10102	108	C	7	negative	[not rescreened]
CG10103	51	C	1	negative	[not rescreened]
CG10104	51	C	2	negative	[not rescreened]
CG10105	51	C	3	negative	[not rescreened]
CG10106	51	C	4	negative	[not rescreened]
CG10107	51	C	5	cell death	[not rescreened]
CG10108	108	D	4	negative	[not rescreened]
CG10109	108	D	7	negative	[not rescreened]
CG10110	80	H	5	negative	[not rescreened]
CG10112	108	D	8	negative	[not rescreened]
CG10113	131	H	9	negative	[not rescreened]
CG10116	51	C	7	negative	[not rescreened]
CG10117	51	C	8	negative	[not rescreened]
CG10118	51	C	9	negative	[not rescreened]
CG10119	51	C	10	negative	[not rescreened]
CG10120	51	C	11	negative	[not rescreened]
CG10121	122	D	10	negative	[not rescreened]
CG10122	51	C	12	cell death	[not rescreened]
CG10123	78	G	8	negative	[not rescreened]
CG10124	51	D	1	negative	[not rescreened]
CG10125	51	D	2	negative	[not rescreened]
CG10126	87	A	10	negative	[not rescreened]
CG10127	51	D	3	negative	[not rescreened]
CG10128	80	H	6	negative	[not rescreened]
CG10129	51	D	4	negative	[not rescreened]
CG10130	51	D	5	negative	[not rescreened]
CG10131	51	D	6	negative	[not rescreened]
CG10132	102	H	9	negative	[not rescreened]
CG10133	51	D	7	negative	[not rescreened]
CG10134	134	A	5	negative	[not rescreened]
CG10137	51	D	9	negative	[not rescreened]
CG10138	51	D	10	negative	[not rescreened]
CG10139	108	E	4	negative	[not rescreened]
CG1014	119	H	8	negative	[not rescreened]
CG10140	125	E	7	negative	[not rescreened]
CG10142	51	D	11	negative	[not rescreened]
CG10143	51	D	12	negative	[not rescreened]
CG10144	51	E	1	positive	positive	Y
CG10145	51	E	2	negative	[not rescreened]
CG10146	108	E	11	negative	[not rescreened]
CG10147	51	E	3	negative	[not rescreened]
CG10148	51	E	4	negative	[not rescreened]
CG10149	51	E	5	positive	positive	Y
CG10151	108	F	1	negative	[not rescreened]
CG10152	138	G	3	negative	[not rescreened]
CG10153	51	E	6	negative	[not rescreened]
CG10154	125	E	6	negative	[not rescreened]
CG10155	51	E	7	negative	[not rescreened]
CG10157	88	C	11	negative	[not rescreened]
CG10157	173	E	5	negative	[not rescreened]
CG10158	51	E	8	negative	[not rescreened]
CG10159	108	F	7	negative	[not rescreened]
CG10160	51	E	9	negative	[not rescreened]
CG10161	51	E	10	negative	[not rescreened]
CG10163	51	E	11	negative	[not rescreened]
CG10164	138	G	2	negative	[not rescreened]
CG10165	102	H	10	negative	[not rescreened]
CG10166	51	E	12	negative	[not rescreened]
CG10168	51	F	1	negative	[not rescreened]
CG1017	1	A	3	negative	[not rescreened]
CG10170	51	F	2	negative	[not rescreened]
CG10171	51	F	3	negative	[not rescreened]
CG10173	51	F	4	negative	[not rescreened]
CG10174	51	F	5	negative	[not rescreened]
CG10175	51	F	6	negative	[not rescreened]
CG10176	102	E	3	negative	[not rescreened]
CG10177	51	F	7	negative	[not rescreened]
CG10178	51	F	8	negative	[not rescreened]
CG10181	51	F	9	negative	[not rescreened]
CG10182	51	F	10	negative	[not rescreened]
CG10183	51	F	11	negative	[not rescreened]
CG10184	51	F	12	negative	[not rescreened]
CG10185	51	G	1	negative	[not rescreened]
CG10186	51	G	2	negative	[not rescreened]
CG10188	51	G	3	negative	[not rescreened]
CG10189	102	H	8	negative	[not rescreened]
CG1019	1	A	4	negative	[not rescreened]
CG10191	51	G	4	negative	[not rescreened]
CG10192	51	G	5	negative	[not rescreened]
CG10194	51	G	6	negative	[not rescreened]
CG10195	78	G	7	negative	[not rescreened]
CG10196	51	G	7	negative	[not rescreened]
CG10197	51	G	8	negative	[not rescreened]
CG10198	51	G	9	cell death	[not rescreened]
CG10200	108	F	9	negative	[not rescreened]
CG10202	51	G	12	negative	[not rescreened]
CG10203	51	H	1	negative	[not rescreened]
CG10205	108	F	11	negative	[not rescreened]
CG10206	51	H	3	negative	[not rescreened]
CG10207	51	H	4	negative	[not rescreened]
CG10208	138	G	10	negative	[not rescreened]
CG10209	108	F	12	negative	[not rescreened]
CG1021	1	A	5	negative	[not rescreened]
CG10210	51	H	5	negative	[not rescreened]
CG10211	51	H	6	negative	[not rescreened]
CG10212	51	H	7	negative	[not rescreened]
CG10214	51	H	8	negative	[not rescreened]
CG10215	51	H	9	negative	[not rescreened]
CG10217	138	G	8	negative	[not rescreened]
CG10219	138	G	7	negative	[not rescreened]
CG10220	51	H	11	negative	[not rescreened]
CG10221	51	H	12	negative	[not rescreened]
CG10222	52	A	1	negative	[not rescreened]
CG10223	52	A	2	negative	[not rescreened]
CG10224	52	A	3	negative	[not rescreened]
CG10225	52	A	4	negative	[not rescreened]
CG10226	52	A	5	negative	[not rescreened]
CG10228	52	A	6	negative	[not rescreened]
CG10229	52	A	7	negative	[not rescreened]
CG10230	52	A	8	negative	[not rescreened]
CG10231	52	A	9	negative	[not rescreened]
CG10232	52	A	10	negative	[not rescreened]
CG10233	52	A	11	negative	[not rescreened]
CG10234	52	A	12	negative	[not rescreened]
CG10236	52	B	1	negative	[not rescreened]
CG10237	52	B	2	negative	[not rescreened]
CG10238	52	B	3	negative	[not rescreened]
CG1024	131	D	5	negative	[not rescreened]
CG10240	52	B	4	negative	[not rescreened]
CG10241	52	B	5	negative	[not rescreened]
CG10242	52	B	6	negative	[not rescreened]
CG10243	52	B	7	negative	[not rescreened]
CG10244	52	B	8	negative	[not rescreened]
CG10245	52	B	9	negative	[not rescreened]
CG10246	52	B	10	negative	[not rescreened]
CG10247	52	B	11	cell death	[not rescreened]
CG10248	52	B	12	negative	[not rescreened]
CG10249	52	C	1	negative	[not rescreened]
CG10250	52	C	2	negative	[not rescreened]
CG10251	88	C	12	negative	[not rescreened]
CG10252	138	G	4	negative	[not rescreened]
CG10253	52	C	3	negative	[not rescreened]
CG10254	52	C	4	negative	[not rescreened]
CG10255	52	C	5	negative	[not rescreened]
CG10257	80	H	8	negative	[not rescreened]
CG10260	52	C	6	negative	[not rescreened]
CG10261	52	C	7	negative	[not rescreened]
CG10262	52	C	8	negative	[not rescreened]
CG10263	52	C	9	negative	[not rescreened]
CG10264	135	E	9	negative	[not rescreened]
CG10265	108	G	3	negative	[not rescreened]
CG10267	52	C	10	negative	[not rescreened]
CG10268	52	C	11	negative	[not rescreened]
CG10269	52	C	12	negative	[not rescreened]
CG10270	52	D	1	negative	[not rescreened]
CG10272	52	D	2	negative	[not rescreened]
CG10274	52	D	3	negative	[not rescreened]
CG10275	52	D	4	negative	[not rescreened]
CG10277	52	D	5	negative	[not rescreened]
CG10278	52	D	6	negative	[not rescreened]
CG10279	52	D	7	negative	[not rescreened]
CG1028	1	A	6	negative	[not rescreened]
CG10280	52	D	8	negative	[not rescreened]
CG10281	52	D	9	negative	[not rescreened]
CG10283	102	E	2	negative	[not rescreened]
CG10284	131	D	4	negative	[not rescreened]
CG10286	52	D	11	negative	[not rescreened]
CG10287	131	A	8	negative	[not rescreened]
CG10289	52	D	12	negative	[not rescreened]
CG10293	52	E	1	negative	[not rescreened]
CG10295	52	E	2	negative	[not rescreened]
CG10296	52	E	3	negative	[not rescreened]
CG10297	122	C	7	negative	[not rescreened]
CG10298	52	E	4	negative	[not rescreened]
CG1030	1	A	7	negative	[not rescreened]
CG10300	88	D	3	negative	[not rescreened]
CG10300	173	F	7	negative	[not rescreened]
CG10301	138	G	6	negative	[not rescreened]
CG10302	78	E	9	negative	[not rescreened]
CG10303	131	B	7	negative	[not rescreened]
CG10305	52	E	6	negative	[not rescreened]
CG10306	52	E	7	negative	[not rescreened]
CG10307	52	E	8	negative	[not rescreened]
CG10308	52	E	9	negative	[not rescreened]
CG10309	52	E	10	negative	[not rescreened]
CG1031	1	A	8	negative	[not rescreened]
CG10311	135	F	10	negative	[not rescreened]
CG10315	52	E	11	abnormal	[not rescreened]
CG10317	135	G	1	negative	[not rescreened]
CG10318	52	E	12	negative	[not rescreened]
CG10320	82	B	10	negative	[not rescreened]
CG10321	52	F	1	negative	[not rescreened]
CG10324	52	F	3	negative	[not rescreened]
CG10325	52	F	4	negative	[not rescreened]
CG10326	52	F	5	negative	[not rescreened]
CG10327	52	F	6	negative	[not rescreened]
CG10328	52	F	7	negative	[not rescreened]
CG10330	52	F	8	negative	[not rescreened]
CG10331	52	F	9	negative	[not rescreened]
CG10332	118	B	10	negative	[not rescreened]
CG10333	52	F	10	negative	[not rescreened]
CG10334	103	A	6	negative	[not rescreened]
CG10335	52	F	11	negative	[not rescreened]
CG10336	52	F	12	negative	[not rescreened]
CG10337	103	A	3	negative	[not rescreened]
CG10338	78	F	1	negative	[not rescreened]
CG10339	52	G	1	negative	[not rescreened]
CG1034	131	F	3	negative	[not rescreened]
CG10341	78	F	2	negative	[not rescreened]
CG10342	135	G	12	negative	[not rescreened]
CG10343	52	G	2	negative	[not rescreened]
CG10344	52	G	3	negative	[not rescreened]
CG10345	52	G	4	negative	[not rescreened]
CG10346	52	G	5	abnormal	[not rescreened]
CG10347	90	F	4	negative	[not rescreened]
CG10348	52	G	6	negative	[not rescreened]
CG10349	135	H	6	negative	[not rescreened]
CG10352	52	G	7	negative	[not rescreened]
CG10353	52	G	8	negative	[not rescreened]
CG10354	52	G	9	negative	[not rescreened]
CG10357	52	G	11	negative	[not rescreened]
CG10359	52	G	12	negative	[not rescreened]
CG10360	103	A	2	negative	[not rescreened]
CG10361	52	H	1	negative	[not rescreened]
CG10362	52	H	2	negative	[not rescreened]
CG10363	52	H	3	negative	[not rescreened]
CG10364	103	A	7	negative	[not rescreened]
CG10365	52	H	4	negative	[not rescreened]
CG10366	52	H	5	negative	[not rescreened]
CG10367	52	H	6	negative	[not rescreened]
CG10369	52	H	7	negative	[not rescreened]
CG10370	52	H	8	negative	[not rescreened]
CG10371	52	H	9	negative	[not rescreened]
CG10372	52	H	10	negative	[not rescreened]
CG10373	52	H	11	negative	[not rescreened]
CG10374	138	G	9	negative	[not rescreened]
CG10375	52	H	12	negative	[not rescreened]
CG10376	53	A	1	negative	[not rescreened]
CG10377	53	A	2	negative	[not rescreened]
CG10379	53	A	3	negative	[not rescreened]
CG10382	53	A	4	negative	[not rescreened]
CG10383	53	A	5	negative	[not rescreened]
CG10384	53	A	6	cell death	[not rescreened]
CG10385	78	E	12	negative	[not rescreened]
CG10387	53	A	7	negative	[not rescreened]
CG10388	53	A	8	negative	[not rescreened]
CG10390	53	A	9	negative	[not rescreened]
CG10391	53	A	10	negative	[not rescreened]
CG10392	53	A	11	negative	[not rescreened]
CG10393	102	E	6	negative	[not rescreened]
CG10395	79	B	1	positive	positive
CG10396	53	A	12	negative	[not rescreened]
CG10399	53	B	1	negative	[not rescreened]
CG10404	53	B	2	negative	[not rescreened]
CG10405	53	B	3	negative	[not rescreened]
CG10406	87	E	9	negative	[not rescreened]
CG10406	173	B	10	negative	[not rescreened]
CG10407	53	B	4	negative	[not rescreened]
CG1041	1	A	9	negative	[not rescreened]
CG10413	53	B	7	negative	[not rescreened]
CG10414	53	B	8	negative	[not rescreened]
CG10415	53	B	9	negative	[not rescreened]
CG10417	53	B	10	negative	[not rescreened]
CG10418	53	B	11	negative	[not rescreened]
CG10419	128	C	8	negative	[not rescreened]
CG10420	88	G	4	negative	[not rescreened]
CG10421	53	B	12	negative	[not rescreened]
CG10422	139	E	11	negative	[not rescreened]
CG10423	53	C	1	abnormal	[not rescreened]
CG10424	53	C	2	negative	[not rescreened]
CG10425	53	C	3	negative	[not rescreened]
CG10426	53	C	4	negative	[not rescreened]
CG10428	78	F	6	negative	[not rescreened]
CG10431	53	C	5	negative	[not rescreened]
CG10433	116	H	3	negative	[not rescreened]
CG10435	132	A	12	negative	[not rescreened]
CG10436	125	A	4	negative	[not rescreened]
CG1044	83	D	5	negative	[not rescreened]
CG10440	53	C	9	negative	[not rescreened]
CG10443	53	C	10	negative	[not rescreened]
CG10444	53	C	11	negative	[not rescreened]
CG10445	53	C	12	negative	[not rescreened]
CG10446	53	D	1	negative	[not rescreened]
CG10447	53	D	2	negative	[not rescreened]
CG10449	53	D	3	negative	[not rescreened]
CG10459	53	D	5	negative	[not rescreened]
CG1046	1	A	10	negative	[not rescreened]
CG10460	53	D	6	positive	negative
CG10462	53	D	7	positive	negative
CG10463	53	D	8	negative	[not rescreened]
CG10465	53	D	9	negative	[not rescreened]
CG10466	53	D	10	negative	[not rescreened]
CG10467	53	D	11	negative	[not rescreened]
CG10469	53	D	12	negative	[not rescreened]
CG10470	53	E	1	negative	[not rescreened]
CG10472	53	E	2	negative	[not rescreened]
CG10473	53	E	3	negative	[not rescreened]
CG10474	53	E	4	negative	[not rescreened]
CG10475	53	E	5	negative	[not rescreened]
CG10476	115	G	11	negative	[not rescreened]
CG10477	53	E	6	abnormal	[not rescreened]
CG10478	53	E	7	negative	[not rescreened]
CG10479	122	A	10	negative	[not rescreened]
CG1048	1	A	11	negative	[not rescreened]
CG10480	53	E	8	negative	[not rescreened]
CG10481	53	E	9	negative	[not rescreened]
CG10483	53	E	10	negative	[not rescreened]
CG10484	53	E	11	negative	[not rescreened]
CG10486	53	E	12	negative	[not rescreened]
CG10488	53	F	2	negative	[not rescreened]
CG10489	53	F	3	negative	[not rescreened]
CG1049	1	A	12	negative	[not rescreened]
CG10491	53	F	4	cell death	[not rescreened]
CG10492	78	G	1	negative	[not rescreened]
CG10493	53	F	5	negative	[not rescreened]
CG10494	116	G	12	negative	[not rescreened]
CG10495	53	F	6	negative	[not rescreened]
CG10496	116	G	11	negative	[not rescreened]
CG10497	53	F	7	negative	[not rescreened]
CG10498	53	F	8	negative	[not rescreened]
CG10501	53	F	9	negative	[not rescreened]
CG10504	53	F	10	cell death	[not rescreened]
CG10505	53	F	11	negative	[not rescreened]
CG10506	88	G	6	negative	[not rescreened]
CG10508	129	C	12	negative	[not rescreened]
CG10510	129	C	11	negative	[not rescreened]
CG10512	53	G	1	negative	[not rescreened]
CG10513	139	F	3	negative	[not rescreened]
CG10514	139	F	4	negative	[not rescreened]
CG10516	53	G	2	negative	[not rescreened]
CG10520	130	D	6	negative	[not rescreened]
CG10521	53	G	4	negative	[not rescreened]
CG10522	53	G	5	negative	[not rescreened]
CG10523	53	G	6	negative	[not rescreened]
CG10524	90	F	12	negative	[not rescreened]
CG10527	53	G	7	negative	[not rescreened]
CG10528	103	A	9	negative	[not rescreened]
CG10529	122	B	9	negative	[not rescreened]
CG10530	122	B	7	negative	[not rescreened]
CG10531	53	G	8	negative	[not rescreened]
CG10533	122	B	8	negative	[not rescreened]
CG10534	122	B	6	negative	[not rescreened]
CG10535	53	G	10	negative	[not rescreened]
CG10536	80	A	4	negative	[not rescreened]
CG10537	53	G	11	negative	[not rescreened]
CG10538	53	G	12	negative	[not rescreened]
CG10539	53	H	1	negative	[not rescreened]
CG10540	53	H	2	negative	[not rescreened]
CG10541	53	H	3	negative	[not rescreened]
CG10542	53	H	4	negative	[not rescreened]
CG10543	53	H	5	negative	[not rescreened]
CG10545	53	H	7	negative	[not rescreened]
CG10546	83	H	3	negative	[not rescreened]
CG10550	139	G	5	negative	[not rescreened]
CG10553	139	G	9	negative	[not rescreened]
CG10555	53	H	8	cell death	[not rescreened]
CG10559	139	G	8	negative	[not rescreened]
CG1056	1	B	1	negative	[not rescreened]
CG10560	139	G	10	negative	[not rescreened]
CG10561	53	H	9	negative	[not rescreened]
CG10562	139	G	11	negative	[not rescreened]
CG10563	53	H	10	negative	[not rescreened]
CG10564	53	H	11	negative	[not rescreened]
CG10565	53	H	12	negative	[not rescreened]
CG10566	54	A	1	negative	[not rescreened]
CG10569	54	A	3	negative	[not rescreened]
CG1057	1	B	2	positive	positive	Y
CG10570	102	F	1	negative	[not rescreened]
CG10571	54	A	4	abnormal	[not rescreened]
CG10572	54	A	5	negative	[not rescreened]
CG10573	54	A	6	negative	[not rescreened]
CG10574	54	A	7	negative	[not rescreened]
CG10575	54	A	8	negative	[not rescreened]
CG10576	83	H	1	negative	[not rescreened]
CG10578	54	A	10	negative	[not rescreened]
CG10579	54	A	11	negative	[not rescreened]
CG1058	1	B	3	negative	[not rescreened]
CG10580	54	A	12	negative	[not rescreened]
CG10581	85	F	7	negative	[not rescreened]
CG10582	54	B	1	positive	positive
CG10583	54	B	2	negative	[not rescreened]
CG10584	54	B	3	negative	[not rescreened]
CG10585	54	B	4	negative	[not rescreened]
CG10586	54	B	5	negative	[not rescreened]
CG10587	54	B	6	negative	[not rescreened]
CG10588	54	B	7	negative	[not rescreened]
CG10589	129	C	2	negative	[not rescreened]
CG1059	1	B	4	negative	[not rescreened]
CG10590	54	B	8	negative	[not rescreened]
CG10591	121	H	10	negative	[not rescreened]
CG10592	54	B	9	negative	[not rescreened]
CG10593	54	B	10	negative	[not rescreened]
CG10594	54	B	11	negative	[not rescreened]
CG10595	77	C	6	negative	[not rescreened]
CG10596	121	H	9	negative	[not rescreened]
CG10597	149	G	2	negative	[not rescreened]
CG10598	149	G	1	negative	[not rescreened]
CG10600	54	B	12	negative	[not rescreened]
CG10601	54	C	1	negative	[not rescreened]
CG10602	54	C	2	negative	[not rescreened]
CG10603	54	C	3	negative	[not rescreened]
CG10604	54	C	4	negative	[not rescreened]
CG10605	54	C	5	negative	[not rescreened]
CG10609	130	G	12	negative	[not rescreened]
CG10610	54	C	6	negative	[not rescreened]
CG10611	54	C	7	negative	[not rescreened]
CG10612	130	G	11	negative	[not rescreened]
CG10616	125	A	7	negative	[not rescreened]
CG10617	54	C	8	negative	[not rescreened]
CG10618	139	G	12	negative	[not rescreened]
CG10619	54	C	9	negative	[not rescreened]
CG10620	54	C	10	negative	[not rescreened]
CG10621	102	F	6	negative	[not rescreened]
CG10622	54	C	11	negative	[not rescreened]
CG10623	54	C	12	negative	[not rescreened]
CG10624	121	H	8	negative	[not rescreened]
CG10625	121	H	7	negative	[not rescreened]
CG10626	54	D	1	negative	[not rescreened]
CG10627	54	D	2	negative	[not rescreened]
CG10628	54	D	3	negative	[not rescreened]
CG10629	54	D	4	negative	[not rescreened]
CG1063	1	B	6	negative	[not rescreened]
CG10630	121	H	4	negative	[not rescreened]
CG10631	103	A	8	negative	[not rescreened]
CG10632	125	A	11	negative	[not rescreened]
CG10633	121	H	1	negative	[not rescreened]
CG10635	54	D	5	negative	[not rescreened]
CG10637	54	D	6	negative	[not rescreened]
CG10638	54	D	7	negative	[not rescreened]
CG10639	54	D	8	negative	[not rescreened]
CG1064	1	B	7	negative	[not rescreened]
CG10640	54	D	9	negative	[not rescreened]
CG10641	54	D	10	negative	[not rescreened]
CG10642	54	D	11	negative	[not rescreened]
CG10645	54	D	12	negative	[not rescreened]
CG10646	54	E	1	negative	[not rescreened]
CG10648	54	E	2	negative	[not rescreened]
CG1065	1	B	8	negative	[not rescreened]
CG10650	102	F	10	negative	[not rescreened]
CG10651	103	C	5	negative	[not rescreened]
CG10652	78	F	10	abnormal	[not rescreened]
CG10652	172	D	3	negative	[not rescreened]
CG10653	54	E	3	negative	[not rescreened]
CG10654	54	E	4	negative	[not rescreened]
CG10655	78	F	12	negative	[not rescreened]
CG10657	84	G	2	negative	[not rescreened]
CG10658	103	B	8	negative	[not rescreened]
CG10659	103	B	10	negative	[not rescreened]
CG1066	1	B	9	negative	[not rescreened]
CG10660	125	A	9	cell death	[not rescreened]
CG10662	54	E	5	negative	[not rescreened]
CG10663	54	E	6	negative	[not rescreened]
CG10664	54	E	7	negative	[not rescreened]
CG10667	54	E	8	negative	[not rescreened]
CG10669	54	E	10	negative	[not rescreened]
CG10670	54	E	11	negative	[not rescreened]
CG10671	54	E	12	negative	[not rescreened]
CG10672	54	F	1	negative	[not rescreened]
CG10673	54	F	2	negative	[not rescreened]
CG10674	83	G	9	negative	[not rescreened]
CG10675	139	H	1	negative	[not rescreened]
CG10677	121	G	11	negative	[not rescreened]
CG10679	78	F	7	negative	[not rescreened]
CG10680	103	B	6	negative	[not rescreened]
CG10681	54	F	3	negative	[not rescreened]
CG10682	54	F	4	cell death	[not rescreened]
CG10683	109	H	7	negative	[not rescreened]
CG10685	78	G	2	negative	[not rescreened]
CG10686	84	G	3	negative	[not rescreened]
CG10687	54	F	5	negative	[not rescreened]
CG10688	54	F	6	negative	[not rescreened]
CG10689	54	F	7	negative	[not rescreened]
CG10691	54	F	8	negative	[not rescreened]
CG10692	54	F	9	negative	[not rescreened]
CG10693	54	F	10	negative	[not rescreened]
CG10694	54	F	11	negative	[not rescreened]
CG10695	54	F	12	negative	[not rescreened]
CG10697	54	G	1	negative	[not rescreened]
CG10698	54	G	2	negative	[not rescreened]
CG10699	54	G	3	negative	[not rescreened]
CG1070	1	B	10	negative	[not rescreened]
CG10700	54	G	4	negative	[not rescreened]
CG10701	54	G	5	negative	[not rescreened]
CG10702	54	G	6	negative	[not rescreened]
CG10703	54	G	7	negative	[not rescreened]
CG10704	54	G	8	negative	[not rescreened]
CG10706	90	A	1	negative	[not rescreened]
CG1071	1	B	11	negative	[not rescreened]
CG10710	125	E	11	negative	[not rescreened]
CG10711	54	G	9	negative	[not rescreened]
CG10712	130	B	6	negative	[not rescreened]
CG10713	125	E	5	negative	[not rescreened]
CG10717	125	E	1	negative	[not rescreened]
CG10718	54	G	10	negative	[not rescreened]
CG10719	54	G	11	cell death	[not rescreened]
CG1072	1	B	12	negative	[not rescreened]
CG10721	54	G	12	negative	[not rescreened]
CG10722	103	C	3	negative	[not rescreened]
CG10723	78	H	1	negative	[not rescreened]
CG10724	54	H	1	negative	[not rescreened]
CG10725	54	H	2	negative	[not rescreened]
CG10726	103	B	12	negative	[not rescreened]
CG10728	103	C	1	negative	[not rescreened]
CG10730	54	H	3	negative	[not rescreened]
CG10731	54	H	4	negative	[not rescreened]
CG10732	125	E	9	negative	[not rescreened]
CG10733	122	B	2	negative	[not rescreened]
CG10734	109	B	9	negative	[not rescreened]
CG10737	54	H	5	negative	[not rescreened]
CG10738	54	H	6	negative	[not rescreened]
CG10739	102	G	5	negative	[not rescreened]
CG1074	1	C	1	negative	[not rescreened]
CG10741	125	E	10	negative	[not rescreened]
CG10742	54	H	7	negative	[not rescreened]
CG10743	54	H	8	negative	[not rescreened]
CG10746	103	C	2	negative	[not rescreened]
CG10747	78	G	12	negative	[not rescreened]
CG10748	54	H	10	negative	[not rescreened]
CG10749	54	H	11	negative	[not rescreened]
CG1075	1	C	2	negative	[not rescreened]
CG10750	78	G	3	negative	[not rescreened]
CG10751	54	H	12	abnormal	[not rescreened]
CG10752	125	C	6	negative	[not rescreened]
CG10753	84	G	4	cell death	[not rescreened]
CG10754	55	A	1	cell death	[not rescreened]
CG10755	55	A	2	negative	[not rescreened]
CG10756	55	A	3	negative	[not rescreened]
CG10757	55	A	4	negative	[not rescreened]
CG10759	146	A	9	negative	[not rescreened]
CG1076	86	B	9	negative	[not rescreened]
CG10761	55	A	6	negative	[not rescreened]
CG10763	55	A	7	negative	[not rescreened]
CG10764	55	A	8	negative	[not rescreened]
CG1077	131	B	1	negative	[not rescreened]
CG10772	55	A	9	negative	[not rescreened]
CG10776	55	A	10	negative	[not rescreened]
CG10777	55	A	11	negative	[not rescreened]
CG10778	55	A	12	cell death	[not rescreened]
CG1078	1	C	3	negative	[not rescreened]
CG10781	144	C	4	negative	[not rescreened]
CG10788	144	C	3	negative	[not rescreened]
CG10789	144	C	5	negative	[not rescreened]
CG1079	121	A	3	negative	[not rescreened]
CG10790	144	C	6	negative	[not rescreened]
CG10793	55	B	1	negative	[not rescreened]
CG10794	115	F	10	negative	[not rescreened]
CG10795	55	B	2	negative	[not rescreened]
CG10798	144	C	7	negative	[not rescreened]
CG10799	107	G	11	negative	[not rescreened]
CG10800	97	F	4	abnormal	[not rescreened]
CG10801	89	G	10	negative	[not rescreened]
CG10802	55	B	4	negative	[not rescreened]
CG10803	144	C	12	negative	[not rescreened]
CG10804	55	B	5	negative	[not rescreened]
CG10805	55	B	6	negative	[not rescreened]
CG10806	55	B	7	abnormal	[not rescreened]
CG10808	55	B	8	negative	[not rescreened]
CG10809	55	B	9	negative	[not rescreened]
CG1081	1	C	4	abnormal	[not rescreened]
CG10810	120	H	5	negative	[not rescreened]
CG10811	55	B	10	abnormal	[not rescreened]
CG10812	120	H	1	negative	[not rescreened]
CG10814	55	B	11	negative	[not rescreened]
CG10816	108	E	10	negative	[not rescreened]
CG1082	1	C	5	negative	[not rescreened]
CG10822	55	B	12	negative	[not rescreened]
CG10823	55	C	1	negative	[not rescreened]
CG10824	55	C	2	negative	[not rescreened]
CG10825	137	F	10	negative	[not rescreened]
CG10827	55	C	3	negative	[not rescreened]
CG10830	55	C	4	negative	[not rescreened]
CG10833	55	C	5	negative	[not rescreened]
CG10834	79	A	10	negative	[not rescreened]
CG10837	55	C	6	negative	[not rescreened]
CG10838	76	C	3	negative	[not rescreened]
CG10839	78	C	8	negative	[not rescreened]
CG1084	1	C	6	negative	[not rescreened]
CG10840	55	C	7	negative	[not rescreened]
CG10841	134	E	3	negative	[not rescreened]
CG10842	55	C	8	negative	[not rescreened]
CG10843	55	C	9	negative	[not rescreened]
CG10844	55	C	10	negative	[not rescreened]
CG10845	55	C	11	negative	[not rescreened]
CG10846	78	C	1	negative	[not rescreened]
CG10847	55	C	12	negative	[not rescreened]
CG10849	55	D	1	negative	[not rescreened]
CG10850	55	D	2	negative	[not rescreened]
CG10851	55	D	3	cell death	[not rescreened]
CG10852	121	A	2	negative	[not rescreened]
CG10853	121	A	9	negative	[not rescreened]
CG10855	121	A	1	negative	[not rescreened]
CG10858	120	H	11	negative	[not rescreened]
CG10859	55	D	4	negative	[not rescreened]
CG1086	1	C	7	negative	[not rescreened]
CG10861	84	F	9	negative	[not rescreened]
CG10862	55	D	6	negative	[not rescreened]
CG10863	83	F	1	negative	[not rescreened]
CG10864	55	D	7	negative	[not rescreened]
CG10866	83	E	11	negative	[not rescreened]
CG10868	55	D	8	negative	[not rescreened]
CG10869	95	F	2	negative	[not rescreened]
CG10873	55	D	11	negative	[not rescreened]
CG10874	95	H	5	negative	[not rescreened]
CG10877	55	D	12	negative	[not rescreened]
CG1088	1	C	8	negative	[not rescreened]
CG10880	95	H	6	negative	[not rescreened]
CG10881	55	E	2	negative	[not rescreened]
CG10882	55	E	3	negative	[not rescreened]
CG10883	137	C	1	cell death	[not rescreened]
CG10887	55	E	4	negative	[not rescreened]
CG10888	55	E	5	negative	[not rescreened]
CG10889	55	E	6	negative	[not rescreened]
CG1089	1	C	9	negative	[not rescreened]
CG10890	55	E	7	negative	[not rescreened]
CG10895	55	E	8	negative	[not rescreened]
CG10897	80	D	2	negative	[not rescreened]
CG10898	55	E	9	negative	[not rescreened]
CG10899	55	E	10	negative	[not rescreened]
CG1090	1	C	10	negative	[not rescreened]
CG10901	132	E	8	negative	[not rescreened]
CG10903	55	E	11	negative	[not rescreened]
CG10904	118	D	9	negative	[not rescreened]
CG10907	55	E	12	negative	[not rescreened]
CG10908	55	F	1	negative	[not rescreened]
CG10909	55	F	2	negative	[not rescreened]
CG1091	1	C	11	negative	[not rescreened]
CG10910	55	F	3	negative	[not rescreened]
CG10911	115	C	1	negative	[not rescreened]
CG10912	115	C	2	negative	[not rescreened]
CG10913	55	F	4	negative	[not rescreened]
CG10914	55	F	5	negative	[not rescreened]
CG10915	55	F	6	negative	[not rescreened]
CG10916	115	C	9	negative	[not rescreened]
CG10917	55	F	7	negative	[not rescreened]
CG10918	151	D	12	negative	[not rescreened]
CG10919	132	A	1	negative	[not rescreened]
CG1092	130	C	11	negative	[not rescreened]
CG10920	55	F	8	negative	[not rescreened]
CG10922	55	F	9	negative	[not rescreened]
CG10923	55	F	10	negative	[not rescreened]
CG10924	55	F	11	negative	[not rescreened]
CG10927	55	F	12	negative	[not rescreened]
CG10928	132	A	4	negative	[not rescreened]
CG1093	1	C	12	negative	[not rescreened]
CG10930	55	G	1	negative	[not rescreened]
CG10931	55	G	2	negative	[not rescreened]
CG10932	55	G	3	negative	[not rescreened]
CG10933	55	G	4	negative	[not rescreened]
CG10934	109	H	12	negative	[not rescreened]
CG10936	109	H	6	negative	[not rescreened]
CG10938	55	G	5	cell death	[not rescreened]
CG10939	81	D	5	negative	[not rescreened]
CG10941	55	G	6	negative	[not rescreened]
CG10943	125	B	10	negative	[not rescreened]
CG10944	55	G	7	abnormal	[not rescreened]
CG10946	145	H	9	negative	[not rescreened]
CG10947	55	G	8	negative	[not rescreened]
CG10948	55	G	9	negative	[not rescreened]
CG10949	103	C	9	negative	[not rescreened]
CG10950	55	G	10	negative	[not rescreened]
CG10951	55	G	11	negative	[not rescreened]
CG10952	55	G	12	negative	[not rescreened]
CG10953	109	G	3	negative	[not rescreened]
CG10954	55	H	1	negative	[not rescreened]
CG10955	55	H	2	positive	positive	Y
CG10956	55	H	3	negative	[not rescreened]
CG10958	90	C	5	negative	[not rescreened]
CG10959	55	H	4	negative	[not rescreened]
CG10960	55	H	5	negative	[not rescreened]
CG10961	55	H	6	negative	[not rescreened]
CG10962	55	H	7	negative	[not rescreened]
CG10964	55	H	8	negative	[not rescreened]
CG10965	146	A	12	negative	[not rescreened]
CG10966	55	H	9	negative	[not rescreened]
CG10967	55	H	10	negative	[not rescreened]
CG10969	125	B	4	negative	[not rescreened]
CG10970	146	D	5	negative	[not rescreened]
CG10971	55	H	11	negative	[not rescreened]
CG10972	82	C	8	negative	[not rescreened]
CG10973	125	B	2	negative	[not rescreened]
CG10975	55	H	12	negative	[not rescreened]
CG33523	122	A	7	cell death	[not rescreened]
CG10978	56	A	1	negative	[not rescreened]
CG10979	86	B	8	negative	[not rescreened]
CG1098	1	D	1	negative	[not rescreened]
CG10981	56	A	2	negative	[not rescreened]
CG10984	56	A	4	negative	[not rescreened]
CG10986	56	A	5	negative	[not rescreened]
CG10987	151	C	10	negative	[not rescreened]
CG10988	90	H	1	negative	[not rescreened]
CG10989	131	A	1	negative	[not rescreened]
CG1099	1	D	2	negative	[not rescreened]
CG10990	56	A	6	negative	[not rescreened]
CG10991	130	H	12	negative	[not rescreened]
CG10992	56	A	7	negative	[not rescreened]
CG10993	56	A	8	negative	[not rescreened]
CG10996	56	A	9	negative	[not rescreened]
CG10997	56	A	10	negative	[not rescreened]
CG10998	151	C	8	negative	[not rescreened]
CG10999	56	A	11	negative	[not rescreened]
CG1100	1	D	3	negative	[not rescreened]
CG11000	56	A	12	negative	[not rescreened]
CG11001	56	B	1	negative	[not rescreened]
CG11006	125	B	7	negative	[not rescreened]
CG11007	56	B	5	negative	[not rescreened]
CG11008	56	B	6	negative	[not rescreened]
CG11009	56	B	7	negative	[not rescreened]
CG1101	86	C	2	negative	[not rescreened]
CG11010	56	B	8	negative	[not rescreened]
CG11012	78	H	2	negative	[not rescreened]
CG11015	77	A	9	negative	[not rescreened]
CG11018	116	A	1	negative	[not rescreened]
CG11019	103	C	11	negative	[not rescreened]
CG1102	1	D	4	negative	[not rescreened]
CG11020	56	B	9	negative	[not rescreened]
CG11023	56	B	10	negative	[not rescreened]
CG11024	76	G	5	negative	[not rescreened]
CG11024	172	G	1	negative	[not rescreened]
CG11025	56	B	11	negative	[not rescreened]
CG11027	89	E	5	negative	[not rescreened]
CG11029	56	B	12	negative	[not rescreened]
CG1103	130	D	5	negative	[not rescreened]
CG11030	56	C	1	abnormal	[not rescreened]
CG11033	56	C	2	negative	[not rescreened]
CG11034	56	C	3	negative	[not rescreened]
CG11035	56	C	4	negative	[not rescreened]
CG11037	56	C	5	negative	[not rescreened]
CG1104	1	D	5	negative	[not rescreened]
CG11040	56	C	6	negative	[not rescreened]
CG11041	81	G	6	negative	[not rescreened]
CG11042	146	D	10	negative	[not rescreened]
CG11043	97	E	2	negative	[not rescreened]
CG11044	56	C	7	negative	[not rescreened]
CG11048	56	C	8	negative	[not rescreened]
CG11049	56	C	9	negative	[not rescreened]
CG1105	1	D	6	negative	[not rescreened]
CG11050	56	C	10	negative	[not rescreened]
CG11051	125	D	10	negative	[not rescreened]
CG11052	132	A	10	negative	[not rescreened]
CG11053	56	C	11	negative	[not rescreened]
CG11055	56	C	12	negative	[not rescreened]
CG11059	56	D	2	negative	[not rescreened]
CG1106	1	D	7	negative	[not rescreened]
CG11060	104	E	8	negative	[not rescreened]
CG11061	56	D	3	negative	[not rescreened]
CG11062	56	D	4	negative	[not rescreened]
CG11063	56	D	5	negative	[not rescreened]
CG11064	56	D	6	negative	[not rescreened]
CG11066	56	D	7	negative	[not rescreened]
CG11068	148	E	9	negative	[not rescreened]
CG11069	56	D	8	negative	[not rescreened]
CG1107	1	D	8	negative	[not rescreened]
CG11070	56	D	9	negative	[not rescreened]
CG11071	56	D	10	negative	[not rescreened]
CG11073	117	B	8	negative	[not rescreened]
CG11076	142	G	3	negative	[not rescreened]
CG11077	56	D	12	negative	[not rescreened]
CG11079	82	E	5	negative	[not rescreened]
CG1108	1	D	9	negative	[not rescreened]
CG11081	56	E	1	negative	[not rescreened]
CG11084	56	E	2	negative	[not rescreened]
CG11085	56	E	3	negative	[not rescreened]
CG11086	104	F	1	negative	[not rescreened]
CG11089	56	E	4	negative	[not rescreened]
CG1109	1	D	10	negative	[not rescreened]
CG11091	142	G	2	negative	[not rescreened]
CG11092	56	E	5	negative	[not rescreened]
CG11093	56	E	6	negative	[not rescreened]
CG11094	56	E	7	negative	[not rescreened]
CG11095	56	E	8	negative	[not rescreened]
CG11098	56	E	9	negative	[not rescreened]
CG11099	56	E	10	negative	[not rescreened]
CG11100	130	B	9	negative	[not rescreened]
CG11101	56	E	11	negative	[not rescreened]
CG11103	56	F	1	negative	[not rescreened]
CG11105	56	F	2	negative	[not rescreened]
CG11106	147	D	6	negative	[not rescreened]
CG11107	56	F	3	negative	[not rescreened]
CG11109	56	F	4	negative	[not rescreened]
CG11110	56	F	5	negative	[not rescreened]
CG11111	56	F	6	negative	[not rescreened]
CG11112	104	F	9	negative	[not rescreened]
CG11113	104	F	10	negative	[not rescreened]
CG11115	56	F	7	negative	[not rescreened]
CG1112	1	D	11	negative	[not rescreened]
CG11120	139	D	5	negative	[not rescreened]
CG11121	56	F	8	negative	[not rescreened]
CG11122	147	C	9	negative	[not rescreened]
CG11123	79	D	3	negative	[not rescreened]
CG11124	104	G	1	negative	[not rescreened]
CG11125	79	D	4	negative	[not rescreened]
CG11126	90	E	7	negative	[not rescreened]
CG11127	104	G	3	negative	[not rescreened]
CG11128	56	F	9	negative	[not rescreened]
CG11129	90	H	2	negative	[not rescreened]
CG1113	130	G	6	negative	[not rescreened]
CG11130	56	F	10	negative	[not rescreened]
CG11131	130	B	7	negative	[not rescreened]
CG11132	56	F	11	negative	[not rescreened]
CG11133	85	H	6	negative	[not rescreened]
CG11134	56	F	12	negative	[not rescreened]
CG11136	56	G	1	negative	[not rescreened]
CG11137	56	G	2	negative	[not rescreened]
CG11138	56	G	3	negative	[not rescreened]
CG11139	56	G	4	negative	[not rescreened]
CG1114	1	D	12	negative	[not rescreened]
CG11140	56	G	5	negative	[not rescreened]
CG11141	56	G	6	negative	[not rescreened]
CG11142	56	G	7	negative	[not rescreened]
CG11143	56	G	8	negative	[not rescreened]
CG11144	56	G	9	negative	[not rescreened]
CG11145	104	F	12	negative	[not rescreened]
CG11146	56	G	10	negative	[not rescreened]
CG11147	76	G	10	negative	[not rescreened]
CG11148	56	G	11	negative	[not rescreened]
CG11149	56	G	12	negative	[not rescreened]
CG1115	130	G	4	negative	[not rescreened]
CG11151	56	H	1	negative	[not rescreened]
CG11152	56	H	2	negative	[not rescreened]
CG11153	56	H	3	negative	[not rescreened]
CG11154	56	H	4	negative	positive
CG11155	56	H	5	negative	[not rescreened]
CG11156	90	G	12	negative	[not rescreened]
CG11158	56	H	6	negative	[not rescreened]
CG11159	116	E	1	negative	[not rescreened]
CG1116	1	E	1	negative	[not rescreened]
CG11160	147	C	2	negative	[not rescreened]
CG11162	56	H	7	negative	[not rescreened]
CG11163	79	B	9	negative	[not rescreened]
CG11164	90	G	10	negative	[not rescreened]
CG11165	56	H	8	negative	[not rescreened]
CG11166	104	F	8	negative	[not rescreened]
CG11168	56	H	9	negative	[not rescreened]
CG11169	118	C	7	negative	[not rescreened]
CG11170	117	C	3	negative	[not rescreened]
CG11172	56	H	10	negative	[not rescreened]
CG11173	56	H	11	negative	[not rescreened]
CG11175	116	D	9	negative	[not rescreened]
CG11176	56	H	12	negative	[not rescreened]
CG11177	148	E	3	negative	[not rescreened]
CG11178	57	A	1	negative	[not rescreened]
CG11180	57	A	2	negative	[not rescreened]
CG11181	97	E	7	negative	[not rescreened]
CG11182	82	F	5	negative	[not rescreened]
CG11183	57	A	3	negative	[not rescreened]
CG11184	82	F	6	negative	[not rescreened]
CG11186	57	A	4	negative	[not rescreened]
CG11188	57	A	5	negative	[not rescreened]
CG1119	1	E	2	negative	[not rescreened]
CG11190	57	A	6	negative	[not rescreened]
CG11191	105	A	3	negative	[not rescreened]
CG11192	57	A	7	negative	[not rescreened]
CG11194	57	A	8	cell death	[not rescreened]
CG11196	57	A	9	negative	[not rescreened]
CG11197	57	A	10	negative	[not rescreened]
CG11198	79	E	8	cell death	[not rescreened]
CG11199	57	A	11	negative	[not rescreened]
CG1120	83	E	7	negative	[not rescreened]
CG11200	57	A	12	negative	[not rescreened]
CG11201	57	B	1	negative	[not rescreened]
CG11202	57	B	2	negative	[not rescreened]
CG11203	147	B	10	negative	[not rescreened]
CG11205	104	H	5	negative	[not rescreened]
CG11206	57	B	3	negative	[not rescreened]
CG11207	57	B	4	abnormal	[not rescreened]
CG11208	57	B	5	negative	[not rescreened]
CG11209	116	B	7	negative	[not rescreened]
CG1121	1	E	3	negative	[not rescreened]
CG11210	57	B	6	negative	[not rescreened]
CG11211	104	B	2	negative	[not rescreened]
CG11212	57	B	7	negative	[not rescreened]
CG11213	146	C	4	negative	[not rescreened]
CG11217	79	D	12	negative	[not rescreened]
CG11218	116	A	7	negative	[not rescreened]
CG11219	146	C	5	negative	[not rescreened]
CG11221	57	B	8	negative	[not rescreened]
CG11226	130	A	12	negative	[not rescreened]
CG11227	151	C	5	negative	[not rescreened]
CG11228	57	B	9	negative	[not rescreened]
CG11229	151	C	4	negative	[not rescreened]
CG11230	151	C	3	negative	[not rescreened]
CG11231	142	F	11	negative	[not rescreened]
CG11233	57	B	10	negative	[not rescreened]
CG11235	151	C	1	negative	[not rescreened]
CG11236	57	B	11	negative	[not rescreened]
CG11237	57	B	12	negative	[not rescreened]
CG11238	130	A	10	negative	[not rescreened]
CG1124	130	F	7	negative	[not rescreened]
CG11241	57	C	1	negative	[not rescreened]
CG11242	57	C	2	negative	[not rescreened]
CG11245	57	C	4	negative	[not rescreened]
CG11246	57	C	5	negative	[not rescreened]
CG11247	57	C	6	negative	[not rescreened]
CG11248	57	C	7	negative	[not rescreened]
CG11249	129	F	5	negative	[not rescreened]
CG11250	57	C	8	negative	[not rescreened]
CG11251	57	C	9	negative	[not rescreened]
CG11253	57	C	10	negative	[not rescreened]
CG11254	130	A	8	negative	[not rescreened]
CG11255	57	C	11	negative	[not rescreened]
CG11257	57	C	12	negative	[not rescreened]
CG11258	125	C	10	negative	[not rescreened]
CG11259	57	D	1	negative	[not rescreened]
CG1126	1	E	4	negative	[not rescreened]
CG11260	142	F	10	negative	[not rescreened]
CG11261	57	D	2	negative	[not rescreened]
CG11262	57	D	3	negative	[not rescreened]
CG11263	125	C	8	negative	[not rescreened]
CG11265	57	D	4	negative	[not rescreened]
CG11266	57	D	5	negative	[not rescreened]
CG11267	84	G	7	negative	[not rescreened]
CG11268	57	D	6	negative	[not rescreened]
CG11269	117	C	1	negative	[not rescreened]
CG11270	57	D	7	negative	[not rescreened]
CG11271	57	D	8	abnormal	[not rescreened]
CG11274	57	D	9	negative	[not rescreened]
CG11275	82	C	5	negative	[not rescreened]
CG11276	57	D	10	abnormal	[not rescreened]
CG11278	125	C	11	negative	[not rescreened]
CG11279	125	C	12	negative	[not rescreened]
CG1128	1	E	5	negative	[not rescreened]
CG11280	57	D	11	negative	[not rescreened]
CG11281	57	D	12	negative	[not rescreened]
CG11282	57	E	1	negative	[not rescreened]
CG11286	132	A	2	negative	[not rescreened]
CG11289	57	E	4	negative	[not rescreened]
CG1129	1	E	6	negative	[not rescreened]
CG11290	57	E	5	negative	[not rescreened]
CG11291	57	E	6	negative	[not rescreened]
CG11293	118	B	11	negative	[not rescreened]
CG11294	57	E	7	negative	[not rescreened]
CG11295	57	E	8	negative	[not rescreened]
CG11297	95	C	12	negative	[not rescreened]
CG11298	117	C	7	negative	[not rescreened]
CG11299	57	E	9	negative	[not rescreened]
CG1130	1	E	7	negative	[not rescreened]
CG11300	118	C	4	negative	[not rescreened]
CG11301	82	C	7	negative	[not rescreened]
CG11301	172	G	10	negative	[not rescreened]
CG11303	118	D	1	negative	[not rescreened]
CG11305	57	E	10	negative	[not rescreened]
CG11306	57	E	11	negative	[not rescreened]
CG11307	129	F	2	negative	[not rescreened]
CG11308	129	E	1	negative	[not rescreened]
CG11309	57	E	12	negative	[not rescreened]
CG1131	1	E	8	negative	[not rescreened]
CG11310	129	D	3	negative	[not rescreened]
CG11312	116	E	11	negative	[not rescreened]
CG11313	57	F	1	negative	[not rescreened]
CG11314	142	C	2	negative	[not rescreened]
CG11315	142	C	3	negative	[not rescreened]
CG11317	142	D	4	negative	[not rescreened]
CG11318	57	F	3	negative	[not rescreened]
CG11319	57	F	4	negative	[not rescreened]
CG1132	1	E	9	negative	[not rescreened]
CG11320	57	F	5	negative	[not rescreened]
CG11321	57	F	6	negative	[not rescreened]
CG11322	97	E	11	negative	[not rescreened]
CG11323	57	F	7	negative	[not rescreened]
CG11324	57	F	8	negative	[not rescreened]
CG11325	57	F	9	negative	[not rescreened]
CG11326	57	F	10	negative	[not rescreened]
CG11327	97	E	9	negative	[not rescreened]
CG11328	57	F	11	negative	[not rescreened]
CG11329	77	A	11	negative	[not rescreened]
CG1133	1	E	10	negative	[not rescreened]
CG11330	97	E	8	negative	[not rescreened]
CG11331	57	F	12	negative	[not rescreened]
CG11333	89	D	3	negative	[not rescreened]
CG11334	57	G	2	negative	[not rescreened]
CG11335	57	G	3	negative	[not rescreened]
CG11337	57	G	4	negative	[not rescreened]
CG11339	57	G	5	negative	[not rescreened]
CG1134	1	E	11	negative	[not rescreened]
CG11340	57	G	6	negative	[not rescreened]
CG11342	83	F	12	negative	[not rescreened]
CG11345	121	D	9	negative	[not rescreened]
CG11347	121	D	5	negative	[not rescreened]
CG11348	83	G	1	negative	[not rescreened]
CG11349	121	E	3	negative	[not rescreened]
CG1135	1	E	12	negative	[not rescreened]
CG11350	121	E	5	negative	[not rescreened]
CG11352	57	G	7	negative	[not rescreened]
CG11353	57	G	8	negative	[not rescreened]
CG11354	57	G	9	negative	[not rescreened]
CG11356	147	H	2	negative	[not rescreened]
CG11357	57	G	10	negative	[not rescreened]
CG1136	121	B	5	negative	[not rescreened]
CG11360	57	G	11	negative	[not rescreened]
CG11362	117	C	12	negative	[not rescreened]
CG11367	57	G	12	negative	[not rescreened]
CG11368	145	G	6	negative	[not rescreened]
CG11369	145	G	9	negative	[not rescreened]
CG1137	131	D	11	negative	[not rescreened]
CG11370	130	A	5	negative	[not rescreened]
CG11371	95	A	2	negative	[not rescreened]
CG11372	57	H	1	negative	[not rescreened]
CG11373	131	A	4	negative	[not rescreened]
CG11374	57	H	2	negative	[not rescreened]
CG11375	57	H	3	negative	[not rescreened]
CG11376	57	H	4	negative	[not rescreened]
CG11377	57	H	5	negative	[not rescreened]
CG11378	143	B	7	negative	[not rescreened]
CG11379	143	B	8	negative	[not rescreened]
CG1138	131	E	1	negative	[not rescreened]
CG11380	143	B	11	negative	[not rescreened]
CG11381	143	C	1	negative	[not rescreened]
CG11382	143	C	3	negative	[not rescreened]
CG11384	57	H	6	negative	[not rescreened]
CG11386	57	H	7	negative	[not rescreened]
CG11387	57	H	8	negative	[not rescreened]
CG11388	82	G	1	negative	[not rescreened]
CG1139	173	C	3	negative	[not rescreened]
CG1139	83	C	9	negative	[not rescreened]
CG11390	118	E	1	negative	[not rescreened]
CG11391	57	H	9	negative	[not rescreened]
CG11392	57	H	10	negative	[not rescreened]
CG11395	109	F	11	negative	[not rescreened]
CG11396	85	F	3	negative	[not rescreened]
CG11397	57	H	11	negative	[not rescreened]
CG11398	57	H	12	negative	[not rescreened]
CG11399	58	A	1	negative	[not rescreened]
CG1140	1	F	1	negative	[not rescreened]
CG11400	109	F	9	negative	[not rescreened]
CG11401	58	A	2	negative	[not rescreened]
CG11403	58	A	3	negative	[not rescreened]
CG11404	129	H	4	negative	[not rescreened]
CG11405	143	C	4	negative	[not rescreened]
CG11406	58	A	4	negative	[not rescreened]
CG11407	58	A	5	negative	[not rescreened]
CG11408	58	A	6	negative	[not rescreened]
CG11409	143	C	8	negative	[not rescreened]
CG1141	1	F	2	negative	[not rescreened]
CG11411	143	C	7	negative	[not rescreened]
CG11412	89	E	11	negative	[not rescreened]
CG11413	118	G	10	negative	[not rescreened]
CG11414	58	A	7	negative	[not rescreened]
CG11415	58	A	8	negative	[not rescreened]
CG11416	118	G	12	negative	[not rescreened]
CG11417	58	A	9	negative	[not rescreened]
CG11418	58	A	10	negative	[not rescreened]
CG11419	58	A	11	negative	[not rescreened]
CG1142	1	F	3	negative	[not rescreened]
CG11420	89	E	12	negative	[not rescreened]
CG11421	131	A	5	negative	[not rescreened]
CG11422	131	A	6	negative	[not rescreened]
CG11423	58	A	12	negative	[not rescreened]
CG11425	58	B	1	negative	[not rescreened]
CG11426	58	B	2	negative	[not rescreened]
CG11427	58	B	3	negative	[not rescreened]
CG1143	120	E	4	negative	[not rescreened]
CG11430	58	B	5	negative	[not rescreened]
CG11436	58	B	6	negative	[not rescreened]
CG11437	58	B	7	negative	[not rescreened]
CG11438	58	B	8	negative	[not rescreened]
CG11440	58	B	9	negative	[not rescreened]
CG11444	58	B	10	negative	[not rescreened]
CG11447	58	B	11	negative	[not rescreened]
CG11448	58	B	12	negative	[not rescreened]
CG11449	85	H	4	negative	[not rescreened]
CG11451	129	B	5	cell death	[not rescreened]
CG11453	58	C	1	negative	[not rescreened]
CG11454	58	C	2	negative	[not rescreened]
CG11455	58	C	3	negative	[not rescreened]
CG11456	58	C	4	negative	[not rescreened]
CG11458	129	C	1	negative	[not rescreened]
CG11459	58	C	5	negative	[not rescreened]
CG1146	120	D	12	negative	[not rescreened]
CG11462	145	C	5	negative	[not rescreened]
CG11466	58	C	8	negative	[not rescreened]
CG1147	1	F	4	negative	[not rescreened]
CG11470	141	E	12	negative	[not rescreened]
CG11471	85	H	3	negative	[not rescreened]
CG11473	58	C	9	negative	[not rescreened]
CG11474	58	C	10	negative	[not rescreened]
CG11475	58	C	11	negative	[not rescreened]
CG1148	131	B	5	negative	[not rescreened]
CG11482	58	C	12	negative	[not rescreened]
CG11486	58	D	1	negative	[not rescreened]
CG11489	85	H	2	negative	[not rescreened]
CG1149	86	C	7	negative	[not rescreened]
CG11490	58	D	2	negative	[not rescreened]
CG11491	143	D	8	negative	[not rescreened]
CG11494	58	D	3	negative	[not rescreened]
CG11495	58	D	4	negative	[not rescreened]
CG11498	142	A	4	negative	[not rescreened]
CG1150	131	B	6	negative	[not rescreened]
CG11500	58	D	5	negative	[not rescreened]
CG11501	141	E	10	negative	[not rescreened]
CG11502	58	D	6	negative	[not rescreened]
CG11504	141	H	3	negative	[not rescreened]
CG11505	58	D	7	negative	[not rescreened]
CG11508	58	D	8	negative	[not rescreened]
CG11509	143	D	9	negative	[not rescreened]
CG1151	131	B	9	negative	[not rescreened]
CG11512	58	D	9	negative	[not rescreened]
CG11513	58	D	10	negative	[not rescreened]
CG11517	141	E	8	negative	[not rescreened]
CG11518	142	E	2	negative	[not rescreened]
CG1152	1	F	5	negative	[not rescreened]
CG11522	89	D	5	positive	positive	Y
CG11523	129	G	12	negative	[not rescreened]
CG11525	58	D	11	negative	[not rescreened]
CG11526	58	D	12	negative	[not rescreened]
CG11527	58	E	1	negative	[not rescreened]
CG11529	58	E	2	negative	[not rescreened]
CG1153	131	B	10	negative	[not rescreened]
CG11533	58	E	6	negative	[not rescreened]
CG11534	84	F	8	negative	[not rescreened]
CG11537	58	E	7	negative	[not rescreened]
CG11538	124	H	10	negative	[not rescreened]
CG11539	58	E	8	negative	[not rescreened]
CG1154	131	C	3	negative	[not rescreened]
CG11546	79	E	12	negative	[not rescreened]
CG11547	58	E	10	negative	[not rescreened]
CG1155	131	C	7	negative	[not rescreened]
CG11550	142	E	3	negative	[not rescreened]
CG11551	58	E	11	negative	[not rescreened]
CG11552	58	E	12	negative	[not rescreened]
CG11555	95	A	11	negative	[not rescreened]
CG11556	58	F	1	negative	[not rescreened]
CG11560	124	H	7	negative	[not rescreened]
CG11561	58	F	2	negative	[not rescreened]
CG11562	95	B	2	negative	[not rescreened]
CG11563	142	E	4	negative	[not rescreened]
CG11567	58	F	3	negative	[not rescreened]
CG1157	131	C	8	negative	[not rescreened]
CG11570	124	H	1	negative	[not rescreened]
CG11573	58	F	4	negative	[not rescreened]
CG11574	142	E	7	negative	[not rescreened]
CG11575	142	E	8	negative	[not rescreened]
CG11576	58	F	5	negative	[not rescreened]
CG11577	58	F	6	negative	[not rescreened]
CG11579	58	F	7	negative	[not rescreened]
CG1158	1	F	6	negative	[not rescreened]
CG11581	148	F	2	negative	[not rescreened]
CG11582	173	A	2	negative	[not rescreened]
CG11582	83	F	7	negative	[not rescreened]
CG11583	58	F	8	negative	[not rescreened]
CG11584	58	F	9	negative	[not rescreened]
CG11585	148	F	4	negative	[not rescreened]
CG11586	58	F	10	negative	[not rescreened]
CG11588	58	F	11	negative	[not rescreened]
CG11589	121	C	4	negative	[not rescreened]
CG11590	58	F	12	negative	[not rescreened]
CG11591	58	G	1	negative	[not rescreened]
CG11592	95	B	1	negative	[not rescreened]
CG11593	58	G	2	negative	[not rescreened]
CG11594	58	G	3	negative	[not rescreened]
CG11596	58	G	4	negative	[not rescreened]
CG11597	58	G	5	negative	[not rescreened]
CG11598	58	G	6	negative	[not rescreened]
CG11600	58	G	7	negative	[not rescreened]
CG11601	58	G	8	negative	[not rescreened]
CG11604	95	A	10	negative	[not rescreened]
CG11607	58	G	10	negative	[not rescreened]
CG11608	58	G	11	negative	[not rescreened]
CG1161	86	A	8	negative	[not rescreened]
CG1161	173	C	6	negative	[not rescreened]
CG11611	84	E	12	negative	[not rescreened]
CG11614	128	C	5	negative	[not rescreened]
CG11617	58	G	12	negative	[not rescreened]
CG11619	58	H	1	negative	[not rescreened]
CG1162	131	F	2	negative	[not rescreened]
CG11620	95	A	7	negative	[not rescreened]
CG11621	58	H	2	negative	[not rescreened]
CG11622	58	H	3	negative	[not rescreened]
CG11624	58	H	4	cell death	[not rescreened]
CG11626	58	H	5	negative	[not rescreened]
CG11628	79	A	7	negative	[not rescreened]
CG11628	172	E	3	negative	[not rescreened]
CG11629	103	G	8	negative	[not rescreened]
CG1163	86	A	9	cell death	[not rescreened]
CG11630	58	H	6	negative	[not rescreened]
CG11634	103	G	11	negative	[not rescreened]
CG11635	105	B	6	negative	[not rescreened]
CG11637	85	C	12	negative	[not rescreened]
CG11638	58	H	9	negative	[not rescreened]
CG11639	89	E	10	negative	[not rescreened]
CG11641	79	F	7	negative	[not rescreened]
CG11642	58	H	10	negative	[not rescreened]
CG11648	63	B	12	negative	[not rescreened]
CG1165	1	F	7	negative	[not rescreened]
CG11650	105	C	4	negative	[not rescreened]
CG11652	58	H	11	negative	[not rescreened]
CG11654	58	H	12	negative	[not rescreened]
CG11655	59	A	1	negative	[not rescreened]
CG11658	59	A	2	negative	[not rescreened]
CG11659	59	A	3	negative	[not rescreened]
CG11660	59	A	4	negative	[not rescreened]
CG11661	59	A	5	negative	[not rescreened]
CG11663	143	A	11	negative	[not rescreened]
CG11664	59	A	6	negative	[not rescreened]
CG11665	79	B	7	negative	[not rescreened]
CG11666	151	C	6	negative	[not rescreened]
CG11668	87	B	2	negative	[not rescreened]
CG11668	173	A	8	negative	[not rescreened]
CG11669	59	A	7	negative	[not rescreened]
CG1167	1	F	8	negative	[not rescreened]
CG11670	59	A	8	negative	[not rescreened]
CG11671	132	B	4	negative	[not rescreened]
CG11672	132	B	5	negative	[not rescreened]
CG11674	148	F	7	negative	[not rescreened]
CG11676	59	A	9	negative	[not rescreened]
CG11678	59	A	10	negative	[not rescreened]
CG11679	59	A	11	negative	negative
CG1168	86	A	10	negative	[not rescreened]
CG11680	59	A	12	negative	[not rescreened]
CG11685	59	B	3	negative	[not rescreened]
CG11686	134	B	12	negative	[not rescreened]
CG1169	131	D	1	negative	[not rescreened]
CG11692	151	B	5	negative	[not rescreened]
CG11693	132	B	9	negative	[not rescreened]
CG11694	132	B	10	negative	[not rescreened]
CG11695	59	B	4	negative	[not rescreened]
CG11696	59	B	5	negative	[not rescreened]
CG11697	90	E	11	negative	[not rescreened]
CG11698	132	B	11	negative	[not rescreened]
CG11699	90	E	10	negative	[not rescreened]
CG11700	59	B	6	cell death	[not rescreened]
CG11703	136	H	7	negative	[not rescreened]
CG11709	59	B	7	negative	[not rescreened]
CG1171	121	B	11	negative	[not rescreened]
CG11710	59	B	8	negative	[not rescreened]
CG11711	59	B	9	negative	[not rescreened]
CG11715	59	B	10	negative	[not rescreened]
CG11718	132	C	5	negative	[not rescreened]
CG11719	141	B	9	negative	[not rescreened]
CG1172	86	A	12	negative	[not rescreened]
CG11720	124	F	1	negative	[not rescreened]
CG11722	133	A	5	negative	[not rescreened]
CG11723	95	H	2	negative	[not rescreened]
CG11726	124	E	8	negative	[not rescreened]
CG11727	59	B	11	negative	[not rescreened]
CG11732	132	C	9	negative	[not rescreened]
CG11734	59	B	12	negative	[not rescreened]
CG11735	132	C	10	negative	[not rescreened]
CG11737	59	C	1	negative	[not rescreened]
CG11738	59	C	2	negative	[not rescreened]
CG11739	59	C	3	negative	[not rescreened]
CG11742	132	C	12	negative	[not rescreened]
CG11748	151	A	8	negative	[not rescreened]
CG11750	147	E	4	negative	[not rescreened]
CG11752	147	E	2	negative	[not rescreened]
CG11753	86	D	8	negative	[not rescreened]
CG11753	173	A	6	negative	[not rescreened]
CG11755	59	C	7	negative	[not rescreened]
CG11756	147	D	12	negative	[not rescreened]
CG11757	59	C	8	negative	[not rescreened]
CG11759	59	C	9	negative	[not rescreened]
CG1176	131	G	9	negative	[not rescreened]
CG11760	132	D	6	negative	[not rescreened]
CG11761	59	C	10	negative	[not rescreened]
CG11762	59	C	11	negative	[not rescreened]
CG11763	80	B	1	negative	[not rescreened]
CG11765	59	C	12	negative	[not rescreened]
CG11767	96	E	9	negative	[not rescreened]
CG11768	132	D	9	negative	[not rescreened]
CG11769	135	G	7	negative	[not rescreened]
CG11770	105	E	2	negative	[not rescreened]
CG11771	59	D	1	negative	[not rescreened]
CG11775	132	E	1	negative	[not rescreened]
CG11776	132	E	2	negative	[not rescreened]
CG11777	80	B	3	negative	[not rescreened]
CG11778	59	D	2	negative	[not rescreened]
CG11779	59	D	3	negative	[not rescreened]
CG11780	59	D	4	negative	[not rescreened]
CG11781	88	F	5	negative	[not rescreened]
CG11783	59	D	5	negative	[not rescreened]
CG11784	59	D	6	negative	[not rescreened]
CG11785	88	F	7	negative	[not rescreened]
CG11785	173	B	1	negative	[not rescreened]
CG11786	139	D	9	negative	[not rescreened]
CG11788	81	G	8	negative	[not rescreened]
CG1179	1	F	9	negative	[not rescreened]
CG11790	59	D	7	negative	[not rescreened]
CG11791	139	D	10	negative	[not rescreened]
CG11793	59	D	8	negative	[not rescreened]
CG11796	59	D	9	negative	[not rescreened]
CG11797	116	A	4	negative	[not rescreened]
CG11798	108	G	6	negative	[not rescreened]
CG11799	59	D	10	negative	[not rescreened]
CG1180	1	F	10	negative	[not rescreened]
CG11801	59	D	11	negative	[not rescreened]
CG11802	90	F	5	negative	[not rescreened]
CG11804	59	D	12	negative	[not rescreened]
CG11807	59	E	2	negative	[not rescreened]
CG11808	108	G	10	negative	[not rescreened]
CG11811	59	E	3	negative	[not rescreened]
CG11814	59	E	4	negative	[not rescreened]
CG11815	120	C	2	negative	[not rescreened]
CG11816	148	D	11	negative	[not rescreened]
CG11819	59	E	5	negative	[not rescreened]
CG11820	59	E	6	negative	[not rescreened]
CG11821	59	E	7	negative	[not rescreened]
CG11822	59	E	8	negative	[not rescreened]
CG11823	59	E	9	negative	[not rescreened]
CG11824	79	G	8	negative	[not rescreened]
CG11824	172	H	4	negative	[not rescreened]
CG11825	59	E	10	negative	[not rescreened]
CG11828	59	E	11	negative	[not rescreened]
CG11833	59	E	12	negative	[not rescreened]
CG11835	59	F	1	negative	[not rescreened]
CG11836	59	F	2	negative	[not rescreened]
CG11837	59	F	3	negative	[not rescreened]
CG11838	59	F	4	negative	[not rescreened]
CG11839	59	F	5	negative	[not rescreened]
CG11840	59	F	6	negative	[not rescreened]
CG11841	59	F	7	negative	[not rescreened]
CG11842	59	F	8	negative	[not rescreened]
CG11843	59	F	9	negative	[not rescreened]
CG11844	59	F	10	negative	[not rescreened]
CG11847	59	F	12	negative	[not rescreened]
CG11848	59	G	1	cell death	[not rescreened]
CG11849	139	E	4	negative	[not rescreened]
CG11851	59	G	3	negative	[not rescreened]
CG11852	139	E	8	negative	[not rescreened]
CG11853	139	E	9	negative	[not rescreened]
CG11854	139	E	10	negative	[not rescreened]
CG11856	59	G	4	cell death	[not rescreened]
CG11857	59	G	5	negative	[not rescreened]
CG11858	59	G	6	negative	[not rescreened]
CG11859	59	G	7	negative	[not rescreened]
CG11861	59	G	8	negative	[not rescreened]
CG11864	59	G	9	negative	[not rescreened]
CG11865	59	G	10	negative	[not rescreened]
CG11866	59	G	11	negative	[not rescreened]
CG11870	59	H	1	negative	[not rescreened]
CG11872	133	B	4	negative	[not rescreened]
CG11873	141	D	10	negative	[not rescreened]
CG11874	59	H	2	negative	[not rescreened]
CG11875	88	G	5	negative	[not rescreened]
CG11876	59	H	3	negative	[not rescreened]
CG11877	141	D	11	negative	[not rescreened]
CG11878	139	F	2	negative	[not rescreened]
CG11879	59	H	4	negative	[not rescreened]
CG11880	59	H	5	negative	[not rescreened]
CG11881	141	D	12	negative	[not rescreened]
CG11882	141	E	1	negative	[not rescreened]
CG11883	80	B	5	negative	[not rescreened]
CG11885	95	B	6	negative	[not rescreened]
CG11886	59	H	6	negative	[not rescreened]
CG11887	59	H	7	negative	[not rescreened]
CG11888	59	H	8	cell death	[not rescreened]
CG11892	139	F	5	negative	[not rescreened]
CG11893	139	F	9	negative	[not rescreened]
CG11895	59	H	9	negative	[not rescreened]
CG11896	59	H	10	negative	[not rescreened]
CG11897	59	H	11	negative	[not rescreened]
CG11898	59	H	12	negative	[not rescreened]
CG11899	60	A	1	negative	[not rescreened]
CG11900	60	A	2	negative	[not rescreened]
CG11901	60	A	3	negative	[not rescreened]
CG11902	60	A	4	negative	[not rescreened]
CG11905	127	C	10	negative	[not rescreened]
CG11906	115	G	10	negative	[not rescreened]
CG11907	60	A	5	negative	[not rescreened]
CG11908	139	H	2	negative	[not rescreened]
CG11909	60	A	6	negative	[not rescreened]
CG11910	60	A	7	negative	[not rescreened]
CG11911	60	A	8	negative	[not rescreened]
CG11912	60	A	9	negative	[not rescreened]
CG11913	60	A	10	negative	[not rescreened]
CG11914	60	A	11	negative	[not rescreened]
CG11915	127	C	6	negative	[not rescreened]
CG11920	60	B	2	negative	[not rescreened]
CG11921	60	B	3	negative	[not rescreened]
CG11922	60	B	4	negative	[not rescreened]
CG11924	60	B	6	negative	[not rescreened]
CG11926	60	B	7	negative	[not rescreened]
CG11927	96	G	3	negative	[not rescreened]
CG11928	96	F	11	negative	[not rescreened]
CG11929	96	F	7	negative	[not rescreened]
CG1193	1	F	11	negative	[not rescreened]
CG11937	150	H	3	negative	[not rescreened]
CG11940	60	B	10	negative	[not rescreened]
CG11941	60	B	11	negative	[not rescreened]
CG11942	60	B	12	negative	[not rescreened]
CG11943	60	C	1	cell death	[not rescreened]
CG11949	60	C	2	negative	[not rescreened]
CG11951	60	C	3	negative	[not rescreened]
CG11952	60	C	4	negative	[not rescreened]
CG11956	60	C	6	negative	[not rescreened]
CG11958	60	C	7	negative	[not rescreened]
CG11961	60	C	9	negative	[not rescreened]
CG11963	60	C	10	negative	[not rescreened]
CG11964	60	C	11	negative	[not rescreened]
CG11966	60	C	12	negative	[not rescreened]
CG11967	60	D	1	negative	[not rescreened]
CG11968	60	D	2	negative	[not rescreened]
CG11970	60	D	3	positive	negative
CG11971	132	E	9	negative	[not rescreened]
CG11975	60	D	4	negative	[not rescreened]
CG11977	132	E	10	negative	[not rescreened]
CG11979	60	D	5	negative	[not rescreened]
CG11980	60	D	6	negative	[not rescreened]
CG11981	60	D	7	negative	[not rescreened]
CG11982	60	D	8	negative	[not rescreened]
CG11983	132	E	11	negative	[not rescreened]
CG11984	60	D	9	negative	[not rescreened]
CG11985	86	E	2	negative	[not rescreened]
CG11985	173	B	7	cell death	[not rescreened]
CG11986	86	E	3	negative	[not rescreened]
CG11987	60	D	10	negative	[not rescreened]
CG11988	60	D	11	negative	[not rescreened]
CG11989	60	D	12	negative	[not rescreened]
CG11990	60	E	1	positive	positive	Y
CG11992	60	E	2	negative	[not rescreened]
CG11993	132	E	12	negative	[not rescreened]
CG11994	60	E	3	negative	[not rescreened]
CG11997	132	F	1	negative	[not rescreened]
CG11999	60	E	4	negative	[not rescreened]
CG1200	1	F	12	negative	[not rescreened]
CG12000	60	E	5	negative	[not rescreened]
CG12001	86	A	4	negative	[not rescreened]
CG12002	60	E	6	negative	[not rescreened]
CG12003	119	H	11	negative	[not rescreened]
CG12004	60	E	7	negative	[not rescreened]
CG12005	86	A	7	negative	[not rescreened]
CG12006	60	E	8	negative	[not rescreened]
CG12007	60	E	9	negative	[not rescreened]
CG12008	60	E	10	negative	[not rescreened]
CG12009	120	G	10	negative	[not rescreened]
CG12010	60	E	11	negative	[not rescreened]
CG12011	120	A	4	negative	[not rescreened]
CG12012	83	E	6	negative	[not rescreened]
CG12013	60	E	12	negative	[not rescreened]
CG12014	60	F	1	negative	[not rescreened]
CG12015	60	F	2	negative	[not rescreened]
CG12016	83	E	5	negative	[not rescreened]
CG12017	120	G	8	negative	[not rescreened]
CG12018	60	F	3	negative	[not rescreened]
CG12019	60	F	4	negative	[not rescreened]
CG12020	60	F	5	negative	[not rescreened]
CG12021	60	F	6	negative	[not rescreened]
CG12022	120	B	1	negative	[not rescreened]
CG12023	120	B	3	negative	[not rescreened]
CG12024	60	F	7	negative	[not rescreened]
CG12025	60	F	8	negative	[not rescreened]
CG12026	83	C	7	negative	[not rescreened]
CG12027	121	G	7	cell death	[not rescreened]
CG12028	60	F	9	negative	[not rescreened]
CG12030	60	F	10	negative	[not rescreened]
CG12031	60	F	11	negative	[not rescreened]
CG12034	60	G	1	negative	[not rescreened]
CG12035	120	A	9	negative	[not rescreened]
CG12036	60	G	2	negative	[not rescreened]
CG12038	60	G	3	negative	[not rescreened]
CG12042	60	G	4	negative	[not rescreened]
CG12045	142	C	5	negative	[not rescreened]
CG12047	90	H	8	negative	[not rescreened]
CG12048	60	G	5	negative	[not rescreened]
CG12050	60	G	6	negative	[not rescreened]
CG12051	60	G	7	negative	[not rescreened]
CG12052	106	D	1	negative	[not rescreened]
CG12054	89	C	9	negative	[not rescreened]
CG12055	60	G	8	negative	[not rescreened]
CG12056	60	G	9	negative	[not rescreened]
CG12057	146	E	2	negative	[not rescreened]
CG12058	60	G	10	negative	[not rescreened]
CG12061	60	G	11	negative	[not rescreened]
CG12063	60	G	12	negative	[not rescreened]
CG12065	60	H	1	negative	[not rescreened]
CG12066	60	H	2	negative	[not rescreened]
CG12068	60	H	3	negative	[not rescreened]
CG12069	60	H	4	negative	[not rescreened]
CG12070	60	H	5	negative	[not rescreened]
CG12071	60	H	6	negative	[not rescreened]
CG12072	60	H	7	negative	[not rescreened]
CG12073	60	H	8	negative	[not rescreened]
CG12075	60	H	10	negative	[not rescreened]
CG12076	60	H	11	negative	[not rescreened]
CG12077	60	H	12	negative	[not rescreened]
CG12078	61	A	1	negative	[not rescreened]
CG12079	61	A	2	negative	[not rescreened]
CG1208	1	G	1	negative	[not rescreened]
CG12081	61	A	3	negative	[not rescreened]
CG12082	61	A	4	negative	[not rescreened]
CG12084	61	A	5	negative	[not rescreened]
CG12085	61	A	6	negative	[not rescreened]
CG12086	61	A	7	negative	[not rescreened]
CG12090	61	A	9	negative	[not rescreened]
CG12091	61	A	10	negative	[not rescreened]
CG12092	61	A	11	negative	[not rescreened]
CG12093	61	A	12	negative	[not rescreened]
CG12094	146	G	12	negative	[not rescreened]
CG12096	61	B	1	negative	[not rescreened]
CG12098	61	B	2	negative	[not rescreened]
CG12099	61	B	3	negative	[not rescreened]
CG1210	1	G	2	negative	[not rescreened]
CG12101	61	B	4	negative	[not rescreened]
CG12102	90	D	8	negative	[not rescreened]
CG12104	61	B	5	negative	[not rescreened]
CG12105	119	H	12	negative	[not rescreened]
CG12106	146	E	3	negative	[not rescreened]
CG12107	61	B	6	negative	[not rescreened]
CG12108	61	B	7	negative	[not rescreened]
CG12109	146	C	8	negative	[not rescreened]
CG1211	83	B	1	negative	[not rescreened]
CG12110	61	B	8	negative	[not rescreened]
CG12111	146	C	7	negative	[not rescreened]
CG12112	146	C	6	negative	[not rescreened]
CG12113	61	B	9	negative	[not rescreened]
CG12114	142	D	12	negative	[not rescreened]
CG12115	146	E	1	negative	[not rescreened]
CG12116	61	B	10	negative	[not rescreened]
CG12117	61	B	11	negative	[not rescreened]
CG12118	61	B	12	negative	[not rescreened]
CG12119	146	E	4	negative	[not rescreened]
CG1212	1	G	3	negative	[not rescreened]
CG12120	146	E	7	negative	[not rescreened]
CG12121	61	C	1	negative	[not rescreened]
CG12123	61	C	3	negative	[not rescreened]
CG12124	146	E	10	negative	[not rescreened]
CG12125	61	C	4	negative	[not rescreened]
CG12126	105	B	2	negative	[not rescreened]
CG12127	61	C	5	negative	[not rescreened]
CG12128	61	C	6	negative	[not rescreened]
CG12129	61	C	7	negative	[not rescreened]
CG1213	1	G	4	negative	[not rescreened]
CG12130	61	C	8	negative	[not rescreened]
CG12131	80	A	6	negative	[not rescreened]
CG12131	172	C	5	negative	[not rescreened]
CG12132	61	C	9	negative	[not rescreened]
CG12133	61	C	10	negative	[not rescreened]
CG12134	80	A	7	negative	[not rescreened]
CG12135	61	C	11	negative	[not rescreened]
CG12139	61	D	1	negative	[not rescreened]
CG1214	83	B	5	negative	[not rescreened]
CG1214	172	F	12	negative	[not rescreened]
CG12140	61	D	2	negative	[not rescreened]
CG12141	61	D	3	negative	[not rescreened]
CG12142	104	D	5	negative	[not rescreened]
CG12143	104	D	9	negative	[not rescreened]
CG12147	61	D	4	negative	[not rescreened]
CG12149	61	D	6	negative	[not rescreened]
CG12151	61	D	7	negative	[not rescreened]
CG12153	61	D	8	negative	[not rescreened]
CG12154	61	D	9	negative	[not rescreened]
CG12155	145	G	12	negative	[not rescreened]
CG12156	61	D	10	negative	[not rescreened]
CG12157	61	D	11	negative	[not rescreened]
CG12158	105	G	2	negative	[not rescreened]
CG12159	104	H	8	negative	[not rescreened]
CG1216	1	G	5	negative	[not rescreened]
CG12161	61	D	12	negative	[not rescreened]
CG12162	61	E	1	negative	[not rescreened]
CG12163	61	E	2	negative	[not rescreened]
CG12164	104	F	5	negative	[not rescreened]
CG12165	104	F	3	abnormal	[not rescreened]
CG12169	61	E	4	negative	[not rescreened]
CG12170	61	E	5	negative	[not rescreened]
CG12171	61	E	6	negative	[not rescreened]
CG12172	79	C	10	negative	[not rescreened]
CG12173	61	E	7	negative	[not rescreened]
CG12175	61	E	8	negative	[not rescreened]
CG12176	61	E	9	negative	[not rescreened]
CG12177	61	E	10	negative	[not rescreened]
CG12178	61	E	11	negative	[not rescreened]
CG12179	144	G	3	negative	[not rescreened]
CG1218	1	G	6	negative	[not rescreened]
CG12181	89	G	9	negative	[not rescreened]
CG12182	120	E	2	negative	[not rescreened]
CG12184	144	G	2	negative	[not rescreened]
CG12186	61	E	12	negative	[not rescreened]
CG12187	120	E	7	negative	[not rescreened]
CG12189	61	F	2	negative	[not rescreened]
CG12190	61	F	3	negative	[not rescreened]
CG12191	119	F	10	negative	[not rescreened]
CG12192	61	F	4	negative	[not rescreened]
CG12193	95	E	12	negative	[not rescreened]
CG12194	61	F	5	negative	[not rescreened]
CG12199	61	F	7	negative	[not rescreened]
CG12200	150	F	11	negative	[not rescreened]
CG12201	61	F	8	negative	[not rescreened]
CG12202	61	F	9	negative	[not rescreened]
CG12203	91	E	3	negative	[not rescreened]
CG12204	150	F	12	negative	[not rescreened]
CG12205	96	F	8	negative	[not rescreened]
CG12206	89	G	11	negative	[not rescreened]
CG12207	134	G	9	negative	[not rescreened]
CG12209	106	B	6	negative	[not rescreened]
CG1221	119	D	11	negative	[not rescreened]
CG12210	80	A	11	negative	[not rescreened]
CG12210	172	E	5	negative	[not rescreened]
CG12212	61	F	10	negative	[not rescreened]
CG12213	133	F	9	negative	[not rescreened]
CG12214	61	F	11	negative	[not rescreened]
CG12215	61	F	12	negative	[not rescreened]
CG12217	61	G	1	negative	[not rescreened]
CG12218	90	D	1	negative	[not rescreened]
CG12219	145	D	7	negative	[not rescreened]
CG12220	89	C	11	negative	[not rescreened]
CG12223	91	C	1	negative	[not rescreened]
CG12224	61	G	2	negative	[not rescreened]
CG12225	61	G	3	cell death	[not rescreened]
CG12227	61	G	4	negative	[not rescreened]
CG12229	127	F	4	negative	[not rescreened]
CG12230	61	G	5	negative	[not rescreened]
CG12231	61	G	6	negative	[not rescreened]
CG12232	61	G	7	negative	[not rescreened]
CG12233	61	G	8	negative	[not rescreened]
CG12234	61	G	9	negative	[not rescreened]
CG12235	61	G	10	negative	[not rescreened]
CG12236	145	C	8	negative	[not rescreened]
CG12237	61	G	11	negative	[not rescreened]
CG12238	61	G	12	negative	[not rescreened]
CG12239	145	C	1	negative	[not rescreened]
CG12240	61	H	1	negative	[not rescreened]
CG12241	61	H	2	negative	[not rescreened]
CG12242	86	H	11	positive	positive	Y
CG12244	61	H	4	negative	[not rescreened]
CG12245	61	H	5	negative	[not rescreened]
CG12249	61	H	6	negative	[not rescreened]
CG1225	1	G	7	negative	[not rescreened]
CG12250	139	H	9	negative	[not rescreened]
CG12251	107	G	7	negative	[not rescreened]
CG12252	61	H	7	negative	[not rescreened]
CG12253	77	G	1	negative	[not rescreened]
CG12254	61	H	8	abnormal	[not rescreened]
CG12255	127	A	6	negative	[not rescreened]
CG12256	61	H	9	negative	[not rescreened]
CG12259	61	H	11	negative	[not rescreened]
CG12260	61	H	12	negative	[not rescreened]
CG12261	62	A	1	negative	[not rescreened]
CG12262	62	A	2	negative	[not rescreened]
CG12263	62	A	3	negative	[not rescreened]
CG12264	62	A	4	negative	[not rescreened]
CG12265	87	F	6	negative	[not rescreened]
CG12267	62	A	5	negative	[not rescreened]
CG12268	62	A	6	negative	[not rescreened]
CG12269	136	G	9	negative	[not rescreened]
CG1227	1	G	8	negative	[not rescreened]
CG12272	62	A	7	negative	[not rescreened]
CG12273	62	A	8	negative	[not rescreened]
CG12274	141	A	8	negative	[not rescreened]
CG12275	62	A	9	negative	[not rescreened]
CG12276	62	A	10	negative	[not rescreened]
CG12278	137	F	2	negative	[not rescreened]
CG12279	87	A	9	negative	[not rescreened]
CG1228	1	G	9	negative	[not rescreened]
CG12283	62	A	11	negative	[not rescreened]
CG12284	62	A	12	cell death	[not rescreened]
CG12286	62	B	1	negative	[not rescreened]
CG12287	62	B	2	negative	[not rescreened]
CG12288	62	B	3	negative	[not rescreened]
CG12289	62	B	4	negative	[not rescreened]
CG12290	140	B	10	negative	[not rescreened]
CG12292	62	B	5	negative	[not rescreened]
CG12295	62	B	6	negative	[not rescreened]
CG12296	62	B	7	negative	[not rescreened]
CG12297	138	A	2	negative	[not rescreened]
CG12298	62	B	8	negative	[not rescreened]
CG12299	77	F	9	negative	[not rescreened]
CG12301	62	B	9	negative	[not rescreened]
CG12303	124	B	7	negative	[not rescreened]
CG12304	62	B	10	negative	[not rescreened]
CG12306	62	B	11	cell death	[not rescreened]
CG12307	100	A	1	negative	[not rescreened]
CG12309	62	B	12	negative	[not rescreened]
CG1231	83	A	8	negative	[not rescreened]
CG1231	172	B	12	negative	[not rescreened]
CG12310	126	A	7	negative	[not rescreened]
CG12311	62	C	1	negative	[not rescreened]
CG12313	62	C	2	negative	[not rescreened]
CG12314	77	G	10	negative	[not rescreened]
CG12316	126	B	7	negative	[not rescreened]
CG12317	77	H	2	negative	[not rescreened]
CG1232	121	C	5	negative	[not rescreened]
CG12320	62	C	4	negative	[not rescreened]
CG12321	62	C	5	negative	[not rescreened]
CG12323	62	C	6	cell death	[not rescreened]
CG12324	62	C	7	abnormal	[not rescreened]
CG12325	62	C	8	negative	[not rescreened]
CG12327	62	C	9	negative	[not rescreened]
CG1233	1	G	10	negative	[not rescreened]
CG12330	122	C	9	negative	[not rescreened]
CG12333	62	C	10	negative	[not rescreened]
CG12334	62	C	11	negative	[not rescreened]
CG12338	62	C	12	negative	[not rescreened]
CG1234	1	G	11	negative	[not rescreened]
CG12340	62	D	1	negative	[not rescreened]
CG12341	80	B	9	negative	[not rescreened]
CG12342	62	D	2	negative	[not rescreened]
CG12343	62	D	3	negative	[not rescreened]
CG12344	62	D	4	negative	[not rescreened]
CG12345	62	D	5	negative	[not rescreened]
CG12346	62	D	6	negative	[not rescreened]
CG12347	136	D	6	negative	[not rescreened]
CG12348	62	D	7	cell death	[not rescreened]
CG12350	80	C	7	negative	[not rescreened]
CG12351	80	C	9	negative	[not rescreened]
CG12352	62	D	8	negative	[not rescreened]
CG12355	126	B	11	negative	[not rescreened]
CG12357	87	G	1	abnormal	[not rescreened]
CG12357	173	H	9	negative	[not rescreened]
CG12358	134	A	9	negative	[not rescreened]
CG12359	62	D	9	negative	[not rescreened]
CG1236	1	G	12	negative	[not rescreened]
CG12360	62	D	10	negative	[not rescreened]
CG12361	62	D	11	negative	[not rescreened]
CG12362	62	D	12	negative	[not rescreened]
CG12363	62	E	1	negative	[not rescreened]
CG12366	62	E	2	negative	[not rescreened]
CG12367	62	E	3	negative	[not rescreened]
CG12369	62	E	4	negative	[not rescreened]
CG12370	80	E	12	negative	[not rescreened]
CG12370	172	F	6	negative	[not rescreened]
CG12372	62	E	5	negative	[not rescreened]
CG12373	62	E	6	negative	[not rescreened]
CG12374	62	E	7	negative	[not rescreened]
CG12375	62	E	8	negative	[not rescreened]
CG12376	62	E	9	negative	[not rescreened]
CG12377	129	H	3	negative	[not rescreened]
CG12378	137	A	12	negative	[not rescreened]
CG12379	91	A	9	negative	[not rescreened]
CG12384	106	G	11	negative	[not rescreened]
CG12385	62	E	10	negative	[not rescreened]
CG12386	62	E	11	negative	[not rescreened]
CG12387	62	E	12	negative	[not rescreened]
CG12388	80	C	8	negative	[not rescreened]
CG12389	62	F	1	negative	[not rescreened]
CG1239	1	H	1	negative	[not rescreened]
CG12390	62	F	2	negative	[not rescreened]
CG12391	106	E	1	negative	[not rescreened]
CG12393	76	H	4	negative	[not rescreened]
CG12395	62	F	3	negative	[not rescreened]
CG12396	78	A	12	negative	[not rescreened]
CG12398	62	F	4	negative	[not rescreened]
CG12399	62	F	5	negative	[not rescreened]
CG1240	120	E	9	cell death	[not rescreened]
CG12400	96	C	2	negative	[not rescreened]
CG12402	62	F	6	negative	[not rescreened]
CG12403	62	F	7	negative	[not rescreened]
CG12404	78	A	3	negative	[not rescreened]
CG12405	62	F	8	negative	[not rescreened]
CG12408	62	F	9	negative	[not rescreened]
CG1241	1	H	2	negative	[not rescreened]
CG12410	90	A	4	negative	[not rescreened]
CG12413	62	F	10	negative	[not rescreened]
CG12414	62	F	11	negative	[not rescreened]
CG12419	132	H	12	negative	[not rescreened]
CG1242	1	H	3	negative	[not rescreened]
CG12420	133	B	1	negative	[not rescreened]
CG12423	62	F	12	negative	[not rescreened]
CG12424	62	G	1	negative	[not rescreened]
CG12425	141	B	6	negative	[not rescreened]
CG12426	141	B	1	negative	[not rescreened]
CG12428	62	G	2	negative	[not rescreened]
CG12432	149	G	8	negative	[not rescreened]
CG12433	149	E	11	negative	[not rescreened]
CG12436	127	B	2	negative	[not rescreened]
CG12437	98	E	2	negative	[not rescreened]
CG12438	98	E	3	negative	[not rescreened]
CG12439	98	F	4	negative	[not rescreened]
CG1244	1	H	4	negative	[not rescreened]
CG12441	99	B	9	negative	[not rescreened]
CG12442	107	E	5	negative	[not rescreened]
CG12443	107	A	3	negative	[not rescreened]
CG12444	107	A	2	negative	[not rescreened]
CG12446	151	E	10	negative	[not rescreened]
CG12448	101	F	4	negative	[not rescreened]
CG12449	62	G	3	negative	[not rescreened]
CG1245	1	H	5	negative	[not rescreened]
CG12452	129	B	8	negative	[not rescreened]
CG12455	62	G	4	negative	[not rescreened]
CG1246	120	E	5	negative	[not rescreened]
CG12462	144	D	4	negative	[not rescreened]
CG12464	108	A	4	negative	[not rescreened]
CG12466	62	G	5	negative	[not rescreened]
CG12467	62	G	6	negative	[not rescreened]
CG12470	142	G	7	negative	[not rescreened]
CG12473	62	G	7	negative	[not rescreened]
CG12477	62	G	8	negative	[not rescreened]
CG12478	84	G	9	negative	[not rescreened]
CG12480	148	E	11	negative	[not rescreened]
CG12481	148	F	3	negative	[not rescreened]
CG12483	119	D	2	negative	[not rescreened]
CG12486	126	E	5	negative	[not rescreened]
CG12487	125	H	12	negative	[not rescreened]
CG12488	107	E	7	negative	[not rescreened]
CG12489	62	G	10	negative	[not rescreened]
CG1249	1	H	8	negative	[not rescreened]
CG12490	62	G	11	negative	[not rescreened]
CG12491	118	C	2	negative	[not rescreened]
CG12492	62	G	12	negative	[not rescreened]
CG12493	121	F	10	negative	[not rescreened]
CG12496	143	H	7	negative	[not rescreened]
CG12497	62	H	1	negative	[not rescreened]
CG12498	62	H	2	negative	[not rescreened]
CG12499	62	H	3	negative	[not rescreened]
CG1250	1	H	9	negative	[not rescreened]
CG12501	116	A	10	negative	[not rescreened]
CG12502	119	F	11	negative	[not rescreened]
CG12505	108	C	6	negative	[not rescreened]
CG12507	149	C	6	negative	[not rescreened]
CG12509	140	H	6	negative	[not rescreened]
CG12511	97	A	7	negative	[not rescreened]
CG12512	62	H	4	negative	[not rescreened]
CG12516	141	B	11	negative	[not rescreened]
CG12517	99	F	1	negative	[not rescreened]
CG12519	128	D	12	negative	[not rescreened]
CG1252	131	E	11	negative	[not rescreened]
CG12520	125	C	3	negative	[not rescreened]
CG12521	124	G	6	negative	[not rescreened]
CG12522	124	D	9	negative	[not rescreened]
CG12523	124	C	6	negative	[not rescreened]
CG12524	84	D	6	negative	[not rescreened]
CG12525	123	G	6	negative	[not rescreened]
CG12526	123	G	5	negative	[not rescreened]
CG12529	62	H	5	negative	[not rescreened]
CG12530	62	H	6	negative	[not rescreened]
CG12531	62	H	7	negative	[not rescreened]
CG12532	62	H	8	negative	[not rescreened]
CG12533	62	H	9	negative	[not rescreened]
CG12534	62	H	10	negative	[not rescreened]
CG12535	144	C	8	negative	[not rescreened]
CG12537	134	F	3	cell death	[not rescreened]
CG12538	134	D	7	abnormal	[not rescreened]
CG12539	62	H	12	negative	[not rescreened]
CG12540	148	G	3	negative	[not rescreened]
CG12541	145	F	4	negative	[not rescreened]
CG12543	145	D	12	negative	[not rescreened]
CG12546	130	A	1	negative	[not rescreened]
CG12547	63	A	2	negative	[not rescreened]
CG12548	15	E	4	negative	[not rescreened]
CG12548	68	F	2	negative	[not rescreened]
CG12551	104	A	8	negative	[not rescreened]
CG12555	63	A	3	negative	[not rescreened]
CG12557	115	B	6	negative	[not rescreened]
CG12558	141	C	12	negative	[not rescreened]
CG12559	63	A	4	negative	[not rescreened]
CG12560	98	B	3	negative	[not rescreened]
CG12564	151	E	2	negative	[not rescreened]
CG1257	1	H	10	negative	[not rescreened]
CG12576	151	E	7	negative	[not rescreened]
CG1258	1	H	11	negative	[not rescreened]
CG12581	63	A	5	negative	[not rescreened]
CG34354	63	A	6	cell death	[not rescreened]
CG12582	63	A	7	negative	[not rescreened]
CG12584	63	A	8	negative	[not rescreened]
CG12585	130	D	10	negative	[not rescreened]
CG12586	130	D	12	negative	[not rescreened]
CG12589	130	F	12	negative	[not rescreened]
CG1259	121	C	11	negative	[not rescreened]
CG12590	130	G	2	negative	[not rescreened]
CG12591	130	G	1	negative	[not rescreened]
CG12593	133	E	1	negative	[not rescreened]
CG12594	133	F	5	negative	[not rescreened]
CG12598	63	A	9	negative	[not rescreened]
CG12600	63	A	10	negative	[not rescreened]
CG12602	63	A	11	negative	[not rescreened]
CG12605	63	A	12	negative	[not rescreened]
CG12607	121	D	8	negative	[not rescreened]
CG12608	63	B	1	negative	[not rescreened]
CG12609	150	D	3	negative	[not rescreened]
CG12610	150	C	3	negative	[not rescreened]
CG12611	150	A	6	negative	[not rescreened]
CG12612	150	A	4	negative	[not rescreened]
CG12617	103	C	7	negative	[not rescreened]
CG1262	120	E	8	negative	[not rescreened]
CG12620	102	B	2	negative	[not rescreened]
CG12621	102	B	4	negative	[not rescreened]
CG12622	147	E	6	negative	[not rescreened]
CG12623	147	D	10	negative	[not rescreened]
CG12624	147	D	9	negative	[not rescreened]
CG12625	147	D	7	negative	[not rescreened]
CG12626	147	C	1	negative	[not rescreened]
CG12628	63	B	2	negative	[not rescreened]
CG1263	1	H	12	negative	[not rescreened]
CG12630	103	G	12	negative	[not rescreened]
CG12632	89	H	3	negative	[not rescreened]
CG12636	101	B	9	negative	[not rescreened]
CG12637	147	B	4	negative	[not rescreened]
CG1264	2	A	1	negative	[not rescreened]
CG12640	147	A	8	negative	[not rescreened]
CG12641	147	A	2	negative	[not rescreened]
CG12643	146	H	10	negative	[not rescreened]
CG12644	146	H	2	negative	[not rescreened]
CG12645	146	H	1	negative	[not rescreened]
CG1265	173	H	1	negative	[not rescreened]
CG1265	83	F	5	negative	[not rescreened]
CG12650	146	F	1	negative	[not rescreened]
CG12653	63	B	4	negative	[not rescreened]
CG12654	90	D	2	negative	[not rescreened]
CG12655	150	H	4	negative	[not rescreened]
CG12656	150	H	10	negative	[not rescreened]
CG12659	90	C	8	negative	[not rescreened]
CG12660	146	C	11	negative	[not rescreened]
CG12661	90	C	9	negative	[not rescreened]
CG12662	146	D	1	negative	[not rescreened]
CG12663	145	H	1	negative	[not rescreened]
CG12664	146	D	8	negative	[not rescreened]
CG12665	146	E	5	negative	[not rescreened]
CG12667	146	E	12	negative	[not rescreened]
CG12672	149	H	11	negative	[not rescreened]
CG12673	85	G	12	negative	[not rescreened]
CG12674	95	H	1	negative	[not rescreened]
CG12676	76	E	10	negative	[not rescreened]
CG12677	96	F	3	negative	[not rescreened]
CG12678	151	B	11	negative	[not rescreened]
CG12679	151	A	5	negative	[not rescreened]
CG1268	83	F	6	negative	[not rescreened]
CG12680	144	H	6	negative	[not rescreened]
CG12681	144	H	2	negative	[not rescreened]
CG12682	144	H	1	negative	[not rescreened]
CG12683	144	G	8	cell death	[not rescreened]
CG12685	144	F	9	negative	[not rescreened]
CG12688	144	F	7	negative	[not rescreened]
CG12689	145	G	10	negative	[not rescreened]
CG12690	63	B	5	cell death	[not rescreened]
CG12691	144	E	11	negative	[not rescreened]
CG12692	144	F	3	negative	[not rescreened]
CG12693	144	F	6	negative	[not rescreened]
CG12697	149	C	2	negative	[not rescreened]
CG12698	91	B	9	negative	[not rescreened]
CG12699	109	G	5	negative	[not rescreened]
CG12700	63	B	6	negative	[not rescreened]
CG12701	63	B	7	negative	[not rescreened]
CG12702	63	B	8	negative	[not rescreened]
CG12703	63	B	9	negative	[not rescreened]
CG12708	149	B	2	negative	[not rescreened]
CG1271	2	A	2	negative	[not rescreened]
CG12713	63	B	10	negative	[not rescreened]
CG12714	148	C	5	negative	[not rescreened]
CG12715	148	C	3	negative	[not rescreened]
CG12716	148	B	10	negative	[not rescreened]
CG12717	63	B	11	negative	[not rescreened]
CG12720	147	H	5	negative	[not rescreened]
CG12721	147	G	10	negative	[not rescreened]
CG12723	148	C	10	negative	[not rescreened]
CG12724	148	D	2	negative	[not rescreened]
CG12725	148	D	5	negative	[not rescreened]
[truncated: 14,025 more rows]
