# Supplementary material for: Screen for mitochondrial DNA copy number maintenance genes reveals essential role for ATP synthase
Source: Mol Syst Biol. 2014 Jul 1;10(6):734. doi: 10.15252/msb.20145117 (PMC4265055; doi:10.15252/msb.20145117)
Supplement: Supplementary file 7 — Supplementary Table S2 [file msb0010-0734-sd7.xls]

## Sheet: cell death
Table S2: dsRNA targets giving profound cell death
CG number	Other symbol	Function or comment
CG1163	RpII18	RNA polymerase II subunit
CG1240		unknown function, no human orthologue
CG1379	CG34145/RunxA	p53-like transcription factor
CG1404	ran	Ran GTPase
CG1406	U2A	mRNA binding
CG1420	Slu7	splicing
CG1475	RpL13A	cytosolic ribosome
CG1528	γCop	vesicle transport
CG1725	dlg1	synapse organization
CG1740	Ntf-2	nuclear protein import
CG1793	MED26	RNA polymerase II cofactor
CG1883	RpS7	cytosolic ribosome
CG1913	αTub84B	cytoskeleton
CG1921	sty	inhibitory receptor-ligand
CG2063		transcriptional co-repressor
CG2252	fs(1)h	chromatin protein
CG2277		nucleotide metabolism
CG2287	Hk	potassium channel
CG2302	nAcRα-7E	neurotransmitter receptor
CG2331	TER94	vesicle transport and fusion
CG2512	αTub84D	cytoskeleton
CG2641		unknown function, no human orthologue
CG2674	Sam-S	1-carbon metabolism
CG2746	RpL19	cytosolic ribosome
CG2767		NADP-linked oxidoreductase
CG2807		splicing
CG2811		aminoacid metabolism
CG2843	Cwc25	splicing
CG2905	Nipped-A	chromatin remodelling
CG2925	noi	splicing
CG2956	twi	transcription factor
CG2960	RpL40	cytosolic ribosome
CG2993		unknown function, no human orthologue
CG3027	pyd3	pyrimidine synthesis
CG3040		unknown function
CG3074	Swm	Wnt wignaling regulator
CG3180	RpII140	RNA polymerase II subunit
CG3193	crn, CG18842	splicing
CG3284	RpII15	RNA polymerase II subunit
CG3314	RpL7A	cytosolic ribosome
CG3395	RpS9	cytosolic ribosome
CG3401	βTub60D	cytoskeleton
CG3415	Mfe2	fatty acid oxidation
CG3455	Rpt4	proteasone
CG3625		unknown function
CG3661	RpL23	cytosolic ribosome
CG3691	pof	chromatin protein
CG3776		unknown function
CG3780	Spx	splicing
CG3860		sterol metabolism
CG3948	ζCOP	vesicle transport
CG3949	hoip	chromatin protein
CG4087	RpLP1	cytosolic ribosome
CG4136	Vsx1	transcription factor
CG4453	Nup153	nucleoporin, nuclear protein import
CG4454	borr	mitosis
CG4457	Srp19	cotranslational protein secretion
CG4495		mitochondrial calcium uptake
CG4528	snf	splicing
CG4699	wah	unknown function, no human orthologue
CG4849		splicing
CG4869	βTub97EF	cytoskeleton
CG4904	Pros35	proteasome
CG5052	pim	mitosis
CG5166	Atx2	unknown function, no human orthologue
CG5271	RpS27A	cytosolic ribosome
CG5352	SmB	splicing
CG5363	cdc2	cell cycle regulation
CG5378	Rpn7	proteasome
CG5403	retn	transcription factor
CG5454	snRNP-U1-C	splicing
CG5576	imd	immune sigmaling
CG5632	thoc6	splicing
CG5650	Pp1-87B	protein phosphatase
CG5785	thr	mitosis
CG5844		fatty acid metabolism
CG5887	desat1	fatty acid metabolism
CG5931	l(3)72Ab	splicing
CG6011	Prp18	splicing
CG6018		carboxylesterase
CG6066		transcriptional repressor
CG6191		cell cycle regulation
CG6197		splicing
CG6223	βCop	vesicle transport and fusion
CG6227	splicing	fat catabolism
CG6253	RpL14	cytosolic ribosome
CG6292	CycT	transcriptional regulation
CG6322	U4-U6-60K	splicing
CG6494	h	transcription factor
CG6500	Bx	zinc ion binding
CG6610		splicing
CG6625	Snap	vesicle transport and fusion
CG6667	ash2	zinc ion binding
CG6686		transcription regulatory activity
CG6694	ZC3H3	nuclear RNA processing and export
CG6699	β'Cop	vesicle transport and fusion
CG6701		zinc ion binding
CG6743	Nup107	nucleoporin, nuclear protein import
CG6769		possible transcription factor
CG6841		splicing
CG6842	Vps4	cytoskeleton
CG6846	RpL26	cytosolic ribosome
CG6876	Prp31	splicing
CG6884	MED11	RNA polymerase II cofactor
CG6946	glo	translational regulator
CG6958	Nup133	nucleoporin, nuclear protein import
CG6975	gig	growth signaling and regulation
CG7073	sar1	vesicle transport and fusion
CG7109	mts	protein phosphatase
CG7128	Taf8	RNA polymerase II cofactor
CG7170	Jon66Cii	protease
CG7185		mRNA cleavage and polyadenylation
CG7269	Hel25E	RNA helicase
CG7274		chromatin protein, transcriptional repression
CG7288		splicing
CG7292	Rrp6	RNA turnover
CG7349		mitochondrial OXPHOS complex II
CG7360	Nup58	nucleoporin, nuclear protein import
CG7391	Clk	circadian clock, transcription factor
CG7398	Trn	nuclear protein import
CG7411	ort	chloride channel
CG7439	AGO2	ribonuclease, RNA-induced silencing
CG7719	gwl	cell cycle regulation
CG7838	BubR1	cell cycle regulation
CG7843	Ars2	RNA-induced silencing
CG7847	sr	transcription factor
CG7939	RpL32	cytosolic ribosome
CG7961	αCop	vesicle transport and fusion
CG8171	dup	DNA replication
CG8199		amino-acid catabolism
CG8241	pea	RNA helicase
CG8264	Bx42	transcriptional co-activator
CG8351	Tcp-1η	protein folding
CG8374	dmt	mitosis
CG8392	Prosβ1	proteasome
CG8415	RpS23	cytosolic ribosome
CG8426	l(2)NC136	RNA metabolism (multiple steps)
CG8427	SmD3	splicing
CG8465	l(1)G0222	mitosis
CG8487	garz	vesicle transport and fusion
CG8522	HLH106	transcription factor
CG8542	Hsc70-5	protein folding
CG8610	Cdc27	cell cycle regulation
CG8750		unknown function, no human orthologue
CG8809	Camta	transcription factor
CG8817	lilli	transcription factor
CG8877	Prp8	splicing
CG8900	RpS18	cytosolic ribosome
CG9075	eIF-4a	cytosolic translation
CG9090		mitochondrial phosphate carrier
CG9184		unknown function, no human orthologue
CG9191	Klp61F	mitosis
CG9277	βTub56D	cytoskeleton
CG9359	βTub85D	cytoskeleton
CG9476	αTub85E	cytoskeleton
CG9548		splicing
CG9650		transcription factor
CG9667		splicing
CG9742	SmG	splicing
CG9972	spz5	growth factor or similar ligand
CG9983	Hrb98DE	nuclear RNA metabolism
CG9998	U2af50	splicing
CG10032		unknown function, no human orthologue
CG10037	vvl	transcription factor
CG10069	MFS16	glycerol-3-P transporter
CG10078	Prat2	purine biosynthesis
CG10084	swm	RNA binding
CG10086		unknown function, no human orthologue
CG10107	velo	SUMO prorease
CG10122	Rpl1	RNA polymerase I subunit
CG10198	Nup98-96	nucleoporin, nuclear protein import
CG10247	Cyp6a21	cytochrome P450
CG10384		RNA binding
CG10491	vn	growth factor or morphogen
CG10504	Ilk	signaling, cell division
CG10555		unknown function
CG10660		unknown function, no human orthologue
CG10682	vih	ubiquitin ligase
CG10719	brat	translational repressor
CG10753	SmD1	splicing
CG10754		splicing
CG10778		lipid metabolism
CG10851	B52	splicing
CG10883		unknown function, no human orthologue
CG10938	Prosα5	proteasone
CG11194	Hey	transcription factor
CG11198	ACC	fatty acid biosynthesis
CG11451	Spc105R	unknown function, no human orthologue
CG11624	Ubi-p63E	ubiquitin family
CG11700		unknown function, no human orthologue
CG11848	Bili	unknown function, ?cytoskeleton
CG11856	Nup358	nucleoporin, nuclear protein import
CG11888	Rpn2	proteasone
CG11943	Nup205	nucleoporin, nuclear protein import
CG11985		splicing
CG12027		ATP synthase Cf6 (testis-specific): may also raget pre-mRNA of connectin, CG7503
CG12225	Spt6	RNA polymerase II subunit
CG12284	th	NEDD8 ligase
CG12306	polo	protein kinase, cell cycle
CG12323	Prosβ5	proteasome
CG12348	Sh	neuronal potassium channel
CG12537	rdx/ roadkill	positive regulation of JNK cascade
CG12683		unknown function, no human orthologue
CG12690	CHES-1-like	transcription factor
CG12750	ncm	splicing
CG12766		NADP-linked oxidoreductase
CG12912		unknown function, no human orthologue
CG13281	Cas	nuclear protein export
CG13298		mRNA binding, ?splicing
CG13518	Obp58b	odorant-binding, olfaction
CG13550	Ice1	transcription factor
CG13625		splicing
CG13900		splicing
CG13919		unknown function, no human orthologue
CG14162	dpr6	immunoglobulin-like, gustation
CG14351	haf	axon guidance
CG14618		tRNA modification
CG14641		regulation of splicing
CG14712		nuclear pore complex
CG14813	δCop	vesicle transport
CG14952		unknown function, no human orthologue
CG14968		unknown function, no human orthologue
CG15001	nab	transcriptional co-repressor
CG15319	nej	histone acetyltransferase
CG15415	Spindly	mitosis, spindle checkpoint
CG15601		unknown function, no human orthologue
CG1676	cactin	splicing
CG16792	SmF	splicing
CG16944	sesB	adenine nucleotide translocase
CG17035	GXIVsPLA2	phospholipase
CG17279		unknown function, no human orthologue
CG17291	Pp2A-29B	protein phosphatase
CG17331	Prosβ4	proteasome
CG17334	lin-28	micro-RNA binding
CG17361		nucleic acid binding, ?transcription factor
CG17454	SPF30	splicing
CG17768	CG31990	splicing
CG18023	Eip78C	transcription factor
CG18537		unknown function, no human orthologue
CG18591	SmE	splicing
CG18599		transcription factor
CG18769		mitochondial calcium transporter
CG18787		nucleic acid binding
CG18789		nucleic acid binding
CG30023	sprt, CG9026	mitochondrial sulfide metabolism
CG30342	Prp38	splicing
CG31132	BRWD3	chromatin protein
CG31155	Rpb7	RNA polymerase II subunit
CG31216	Naam	nicotinamide metabolism
CG31220		protease
CG31495	CG9931	unknown function, no human orthologue
CG32133	ptip	histone methylation
CG32231	gypsy8	gypsy transposon
CG32280		unknown function
CG32376		protease
CG32396		cytoskeleton
CG32435	chb	cytoskeleton, mitosis
CG32464	mtd	peptidoglycan recognition, immune signaling
CG32479		ubiquitin-specific peptidase
CG32625		unknown function
CG32717	std	cell polarity
CG32848	VAChT	neurotransmitter transport
CG33098		calcium binding
CG33523	CG7633, CG10977	membrane protein
CG34383	CG14366	phospholipid binding
CG34386	CG14496	unknown function, no human orthologue
CG34354	CG12852	mRNA binding
CG34438	Cap-G, CG17054	chromosome condensation
CG42272	CG232416	unknown function, no human orthologue
CG42342	CG14890	collagen-like
CG42458	CG18656	splicing
CG42540	CG13719	membrane protein
CG42732	CG12904	potassium channel
CG42784		unknown function
CG43662	Rbp4, CG31327	RNA polymerase II subunit
CG43738	cpo, CG31243	RNA binding
