# Supplementary material for: Screen for mitochondrial DNA copy number maintenance genes reveals essential role for ATP synthase
Source: Mol Syst Biol. 2014 Jul 1;10(6):734. doi: 10.15252/msb.20145117 (PMC4265055; doi:10.15252/msb.20145117)
Supplement: Supplementary file 8 — Supplementary Table S3 [file msb0010-0734-sd8.xls]

## Sheet: ABNORMAL
Table S3: dsRNA targets giving abnormal PicoGreen nucleoid signals
Category	Category	CG number	Official symbol	Abnormality
number	name		or symbol
2	Cytosolic translation
		CG1524	RpS14a	clustering of dots
		CG1527	RpS14b	faint dots
		CG1821	RpL31	faint dots
		CG1873	Ef1α100E	clustering of dots
		CG2033	RpS15Aa	clustering of dots
		CG2099	RpL35A	faint dots
		CG2168	RpS3A	faint dots
		CG2238	Ef2b	clustering of dots
		CG2986	RpS21	clustering of dots
		CG2998	RpS28b	faint dots
		CG4464	RpS19a	faint dots
		CG4651	RpL13	fewer dots
		CG4863	RpL3	uneven number of dots
		CG4878	eIF3/S9	clustering of dots
		CG4897	RpL7	fewer dots
		CG4954	eIF3/S8	clustering of dots
		CG5827	RpL37A	fewer dots
		CG5920	RpS2	fewer dots
		CG6090	RpL34a	fewer dots
		CG6141	RpL9	small dots
		CG6510	RpL18A	uneven distribution of dots, originally in positives list
		CG6779	RpS3	faint dots
		CG7424	RpL36A	small dots
		CG7483	eIF4AIII	fewer dots
		CG7808	RpS8	fewer dots
		CG7977	RpL23A	faint dots
		CG8053	eIF-1A	faint dots
		CG8280	Ef1α48D	clustering of dots
		CG8332	RpS15	clustering of dots
		CG8615	RpL18	faint dots
		CG8882	Trip1	clustering of dots
		CG9091	RpL37a	faint dots
		CG9769	eIF3-S5	faint dots
		CG9805	eIF3-S10	faint dots
		CG10315	eIF2B-δ	fewer dots
		CG10423	RpS27	uneven number of dots
		CG10652	RpL30	clustering of dots
		CG10811	eIF4G	clustering of dots
		CG10944	RpS6	fewer dots
		CG11271	RpS12	clustering of dots
		CG11276	RpS4	uneven number of dots
		CG12324	RpS15Ab	clustering of dots
		CG12775	RpL21	uneven number of dots
		CG14792	sta	uneven number of dots, clustering of dots
		CG15442	RpL27A	fewer dots, large dots
		CG15693	RpS20	faint dots
		CG15697	RpS30	faint dots
		CG17420	RpL15	uneven number of dots
		CG17489	RpL5	fewer dots
		CG17521	RpL10	faint dots
5	Mitochondrial biogenesis
	or dynamics
		CG3210	Drp1	clustering of dots, large dots
6	Nuclear gene expression
		CG2097	Sym	uneven number of dots
		CG3992	srp	clustering of dots
		CG7035	Cbp80	clustering of dots
		CG10571	ara	diffuse dot distribution
		CG12254	MED25	uneven number of dots
		CG12357	Cbp20	faint dots
		CG17228	pros	clustering of dots
		CG32296	Mrtf	clustering of dots
		CG43934	Hr4	uneven number of dots
7	Other or unknown
		CG1081	Rheb	faint dots
		CG1395	stg	diffuse dot distribution
		CG1455	CanA1	clustering of dots
		CG1832	CG1832	uneven number of dots
		CG1973	yata	clustering of dots
		CG2028	CkIα	fewer dots
		CG2053	CG2053	uneven number of dots
		CG2092	scra	diffuse dot distribution
		CG3183	geminin	diffuse dot distribution
		CG3323	CG3323	fewer dots
		CG3849	Lasp	clustering of dots
		CG3973	pigs	fewer dots
		CG4119	CG4119	faint dots
		CG4215	spel1	fewer dots
		CG4320	raptor	fewer dots
		CG4399	east	fewer dots
		CG4988	CG4988	clustering of dots
		CG5092	Tor	fewer dots
		CG5099	msi	uneven number of dots
		CG5181	CG5181	clustering of dots
		CG5372	tgαPS5	more dots
		CG5940	CycA	diffuse dot distribution
		CG6143	Pep	fewer dots
		CG6147	Tsc1	diffuse dot distribution
		CG6620	ial	diffuse dot distribution
		CG6742	cenB1A	faint dots
		CG6854	CG6854	faint dots
		CG7717	Mekk1	uneven number of dots
		CG7926	Axn	fewer dots
		CG8108	CG8108	fewer dots
		CG8114	pbl	diffuse dot distribution
		CG8129	CG8129	fewer dots
		CG8167	Ilp2	faint dots
		CG8258	CG8258	fewer dots
		CG8309	Tango7	clustering of dots
		CG8416	Rho1	diffuse dot distribution
		CG8636	CG8636	clustering of dots
		CG8745	CG8745	clustering of dots
		CG8975	RnrS	faint dots, diffuse dot distribution
		CG9115	mtm	faint dots
		CG9171	CG9171	faint dots
		CG9351	flfl, falafel	faint dots
		CG10346	Grip71	diffuse dot distribution
		CG10477	CG10477	faint dots
		CG10751	robl	faint dots
		CG10800	Rca1	diffuse dot distribution
		CG10806	Nha1	uneven number of dots
		CG11030	CG11030	small dots
		CG11207	feo	diffuse dot distribution
		CG12165	Incenp	diffuse dot distribution
		CG12538	CG12538	fewer dots
		CG12737	Crag	faint dots
		CG12752	Nxt1	uneven number of dots
		CG13345	tum	diffuse dot distribution
		CG13743	CG13743	uneven number of dots
		CG14167	Ilp3	faint dots
		CG14173	Ilp1	faint dots
		CG14735	ssp5	clustering of dots
		CG15098	CG15098	fewer dots
		CG15365	CG15365	clustering of dots
		CG15812	pfk	fewer dots
		CG17265	CG17265	uneven number of dots
		CG17494	CG17494	fewer dots
		CG17883	CG17883	fewer dots
		CG17967	DebA	clustering of dots
		CG18176	defi	more dots
		CG30404	Tango11	clustering of dots
		CG31763	bru	uneven number of dots
		CG31775	CG31775	clustering of dots
		CG32130	stv	diffuse dot distribution
		CG32423	shep	more dots, large dots
		CG33091	CG33091	fewer dots
		CG34113	CG34113	fewer dots, diffuse dot distribution
	originally in positives list
	after first screening
