# Supplementary material for: Screen for mitochondrial DNA copy number maintenance genes reveals essential role for ATP synthase
Source: Mol Syst Biol. 2014 Jul 1;10(6):734. doi: 10.15252/msb.20145117 (PMC4265055; doi:10.15252/msb.20145117)
Supplement: Supplementary file 9 — Supplementary Table S4 [file msb0010-0734-sd9.xls]

## Sheet: DEFINITIVE NEGATIVES
Table S4: Definitive negatives
Category	Category	CG number	Official name	Human orthologue	Other or common name(s) or putative function	>3 rescreenings
number	name		or symbol
1	mtDNA replication and
	transcription
		CG5047	mTerf3	MTERFD1	mt transcription termination factor-related protein 3
		CG15390	mTerf4	MTERFD2	mt transcription termination factor-related protein 4	*
		CG17227	lig3	LIG3, LIG4	DNA ligase III
4	ATP synthase
		CG1746		ATP5G1, 2, 3	subunit c of Fo, c-ring	**
		CG3612	bellwether	ATP5A1	core α subunit of F1
		CG4692		ATP5J2	subunit f of Fo
		CG8674	lethal (2) k14505	ATPAF2	assembly factor for F1, orthologue of yeast Atp12
		CG9032	stunted	ATP5E	ε subunit of F1 (stalk)	**
6	Nuclear gene expression
		CG6671	AGO1	AGO1	ribonuclease, RNA-induced gene silencing	*
7	Other or unknown
		CG3525	easily shocked	ETNK1, 2	ethanolamine kinase	*
		CG6222	suppressor of sable		turnover of aberrant nuclear RNAs	*
		CG9207	Gas41	YEATS4	putative transcription rfactor	*
		CG9326	vari	MPP1-8, CASK	membrane-associated guanylate kinase
		CG9397	jing	AEBP2	Zn finger transcription factor, role in morphogenesis	*
		CG10460	crammer		putative protease inhibitor	*
		CG10462			Zn finger protein	*
		CG11679		RMND1	mitochondrial translation factor	*
		CG11970		NFRKB	putative transcription factor	*
		CG13203			unknown	*
		CG14254	TwdlC		putative mitochondrially targeted isoform of putative cuticular protein	*
		CG14810			non-coding RNA
		CG15642			putative membrane protein, unknown function	*
		CG17369	Vha55	ATP6V1B1, 2	vacuolar H+-ATPase 55 kD B subunit	*
		CG17784			unknown	**
		CG30440		MCF2, MCF2L, MCF2L2	GEF superfamily of Rho regulators	*
		CG31212	Ino80	INO80	chromatin remodelling	*
		CG33340			unknown
		CG34397	Rgk3		G-protein, unknown function	**
		CG33526	PNUTS	PP1R10	protein phosphatase 1, regualtory (inhibitor) subunit 10	*
		CG42281-F	bunched		putative mitochondrially localized isoform of signal transduction protein	*
		CG42281-G	bunched		putative mitochondrially localized isoform of signal transduction protein	*
		CG42666-I		REXO1, REXO1L1, 2LP	putative mitochondrially targeted isoform of exoribonuclease
LEGEND
	= in original
	positives list
	= gene or isoform of
	which another
	isoform appears in
	definitive positives list
>3 rescreenings
	* = one or more positive findings
	but insufficient to meet criteria
	for inclusion in definitive
	positives list
	** = rescreened many times but
	weak positive signals still not sufficient
	to meet criteria for inclusion in
	definitive positives list
