# Supplementary material for: Screen for mitochondrial DNA copy number maintenance genes reveals essential role for ATP synthase
Source: Mol Syst Biol. 2014 Jul 1;10(6):734. doi: 10.15252/msb.20145117 (PMC4265055; doi:10.15252/msb.20145117)
Supplement: Supplementary file 10 — Supplementary Table S5 [file msb0010-0734-sd10.xls]

## Sheet: copy number data
Table S5: relative mtDNA copy number data for positives and controls
category	category name [1]
		controls	mean copy number [2]	stdev		significance estimates
		S2 cells	1
		GFP	0.952783	0.0908837
		CG number	mean copy number	stdev		p value (differs from 1)		p value (differs from 0.5)
1	mtDNA replication
	and transcription
		CG3910	0.668194	0.0740331		0.0015
		CG4217	0.257331	0.0603419		2.0exp-45		4.7exp-24
		CG4337	0.329454	0.0893631		3.2 exp-35		4.0exp-12
		CG4644	0.227279	0.100517		0.00018		0.0093
		CG5924	0.525457	0.0312658		1.2exp-5
		CG6815	0.896104	0.110022		0.18
		CG7175	0.567073	0.133081		0.0049
		CG8729	0.915406	0.0893364		0.18
		CG8987	0.579416	0.134923		0.0057
		CG18124	0.396934	0.117689		9.9exp-28		9.5exp-5
		CG33650	0.720087	0.0907998		0.0059
2	cytosolic
	translation
		CG1821	1.56649	0.270042		0.0057
		CG3203	1.84279	0.677303		0.047
		CG3751
		CG3922	1.32331	0.0339722		7.9exp-5
		CG3997	0.957699	0.119291		0.57
		CG4111
		CG4759
		CG6510
		CG7283
		CG7490
		CG7622	1.66744	0.359116		0.0099
		CG7726
		CG8922
		CG9282
		CG9677
		CG11522
3	proteasome
		CG1341	0.823429	0.159835		0.022
		CG5266	0.711301	0.170245		0.002
		CG9324	1.17745	0.219072		0.029
		CG9327	0.709935	0.236948		0.013
		CG10149	0.809307	0.166496		0.019
		CG16916	0.681463	0.186097		0.0018
		CG18174	1.35497	0.542625		0.32
4	ATP synthase
		CG2968	0.700477	0.050978		0.00053
		CG3321	0.59827	0.114041		4.9exp-5
		CG4307	0.428878	0.101874		3.0exp-5		0.21
		CG4412	0.61692	0.334998		0.019
		CG6105	0.747278	0.0937012		0.0095
		CG7610	0.636178	0.124739		31.exp-5
		CG6030	0.636322	0.104964		5.5exp-5
		CG8189	0.423838	0.099081		1.2exp-6
		CG11154	0.619826	0.089866		1.3exp-5
5	mt biogenesis
	or dynamics
		CG3114	1.0014	0.361927		0.99
		CG6338	0.882522	0.0896472		0.019
		CG6512	1.17051	0.138857		0.1
		CG8479	0.799229	0.0887357		0.00025
		CG9809	0.868945	0.24214		0.21
		CG14981	0.750555	0.151528		0.046
6	nuclear gene
	expression
		CG1057	1.18742	0.206312		0.12
		CG1554	0.789982	0.143143		0.011
		CG1810	0.879052	0.131051		0.11
		CG1874	1.0051	0.105938		0.92
		CG2163	1.79387	0.257276		0.0059
		CG3162	0.995238	0.452164		0.98
		CG3675	0.875289	0.0331099		0.0029
		CG6525	0.873459	0.0565775		0.0042
		CG7626	1.34	0.27		0.1
		CG9591	0.761106	0.145708		0.0063
		CG9748	0.897333	0.158341		0.32
		CG10955	1.01329	0.0774195		0.78
		CG11990	0.980706	0.146957		0.8
		CG17183	1.03823	0.173637		0.68
		CG17358	0.683415	0.0562724		2.9exp-5
		CG17603	0.765779	0.11918		0.0077
7	miscellaneous
		CG3539	1.02871	0.0929724		0.62
		CG4268	1.47078	0.159077		0.0069
		CG5794	0.342921	0.0354109		5.6exp-6		0.0015
		CG6413	1.6812	0.11298		0.00048
		CG7368	1.37907	0.0935071		0.0022
		CG8021	1.10688	0.0798898		0.081
		CG9007	1.20668	0.212669		0.039
		CG9397-H	1.21857	0.231402		0.043
		CG9797	0.876087	0.151007		0.15
		CG10042	0.943441	0.12923		0.49
		CG10144	0.87772	0.034204		0.0035
		CG10395	0.919417	0.127826		0.2
		CG10582	1.07476	0.30509		0.64
		CG10582-C	1.02215	0.281764		0.85
		CG12242	0.680503	0.235862		0.079
		CG13203-C	1.36244	0.309835		0.031
		CG13779	0.896715	0.269414		0.33
		CG14084	1.0857	0.0841157		0.088
		CG14247	0.999945	0.272158		1
		CG14634	0.815738	0.0798467		0.016
		CG15231	0.881963	0.0678319		0.039
		CG15343	1.00313	0.224048		0.98
		CG15793	0.992902	0.153403		0.92
		CG17077	0.296116	0.0313984		2.6exp-6		0.00036
		CG32085	0.885618	0.112234		0.15
		CG3256,1	0.867106	0.117551		0.12
		CG3256,2	0.963196	0.214688		0.78
		CG32570	0.558109	0.0954098		0.0013
		CG32652	0.621876	0.204401		0.033
		CG33415	1.20054	1.0032		0.75
		CG33546	0.843123	0.180668		0.21
		CG42666-D	0.874243	0.170185		0.1
		CG42281	1.25567	0.0871273		0.0071
Notes
[1]	"category" as in Table 1
[2]	"mean copy number" is expressed after normalization to the mean value for control cells analyzed in parallel
