# Supplementary material for: Screen for mitochondrial DNA copy number maintenance genes reveals essential role for ATP synthase
Source: Mol Syst Biol. 2014 Jul 1;10(6):734. doi: 10.15252/msb.20145117 (PMC4265055; doi:10.15252/msb.20145117)
Supplement: Supplementary file 11 — Supplementary Table S6 [file msb0010-0734-sd11.xls]

## Sheet: oligos
Table S6: Oligonuclotide primers for dsRNA synthesis
CG Number	Other gene name	Forward primer [1]	Reverse primer [1]	First-round forward primer [4]	First round reverse primer [4]
CG8987	tamas	GGCGGGTCAAGCCTC	GGCGGGTCAAGCCTC
CG5924		AGGAGTGCTCACTAGACCCCAAG	AGGAGTGCTCACTAGACCCCAAG
CG18124	mTTF	CCCAATGCACTGCAGCAGGCGCC	CCCAATGCACTGCAGCAGGCGCC
CG4217	Tfam	CGCCGCGACCAAAGAAACCGCTG	CGCCGCGACCAAAGAAACCGCTG
GFP [2]		CACGTAAACGGCCACAAGTTCAGC	CACGTAAACGGCCACAAGTTCAGC
CG2968	l(1)G0230	CCAACAAAACCTTCTACGATGC	CCAACAAAACCTTCTACGATGC
CG6105	l(2)06225	ACGTGTTCCTGAAGTACGCC	ACGTGTTCCTGAAGTACGCC
CG9032	stunted	GATCACAATGACTGCCTGGA	GGAACGCCCAAATAAATGC
CG6020		TGGGGCTACATGCGCTACGACA	TGGGGCTACATGCGCTACGACA
CG14724	CoVa	GGAGATCCGCAAGGGCATGAAC	GGAGATCCGCAAGGGCATGAAC
CG3683	NDUFA8	GTCATCACCAACAACACAACAC	GTCATCACCAACAACACAACAC
CG2286	ND75	TTGACCAATGGAGCCTCGTAAC	TTGACCAATGGAGCCTCGTAAC
CG11015	CoVb	CACGCCAGAATGTTGCCTACAC	CACGCCAGAATGTTGCCTACAC
CG17280	levy	GTGGCTACAAGGTGTGGAAGCG	GTGGCTACAAGGTGTGGAAGCG
CG3910	mtTFB2	CAGTTGGTCCTTTGC	CAGTTGGTCCTTTGC
CG4337	mtSSB	ACGCACCGACTGGCATC	ACGCACCGACTGGCATC
CG4644	mtRNApol	GCAGTCACAACCAAGTCGAA	GCAGTCACAACCAAGTCGAA
CG6815	belphegor	CTGCACTACCTGAAG	CTGCACTACCTGAAG
CG7175	mTerf5	GCTTACCTGCGTGAACGTC	GCTTACCTGCGTGAACGTC
CG8729	rnh1	GCCAAATACAAGAAG	GCCAAATACAAGAAG
CG33650	DNApol-γ35	ACCACGGACTTCCTAGTGGA	ACCACGGACTTCCTAGTGGA
CG1821	RpL31	ACAGCACAATGACCAAGAC	ACAGCACAATGACCAAGAC
CG3203	RpL17	GGTGAACCGCGCTCAGTGC	GGTGAACCGCGCTCAGTGC
CG3922	RpS17	GCGTGGTATCTCCATCAAG	GCGTGGTATCTCCATCAAG
CG3997	RpL39	GAAATGGCTGCACACAAG	GAAATGGCTGCACACAAG
CG7622	RpL36	TCATGCGCGACTTGGTCC	TCATGCGCGACTTGGTCC
CG1341	Rpt1	CAAGAGCATCGAGGAGGAC	CAAGAGCATCGAGGAGGAC
CG5266	Pros25	CTACAACCACATCGG	CTACAACCACATCGG
CG9324	Pomp	CAGCCATCACTGAAAGTCCA	CAGCCATCACTGAAAGTCCA
CG9327	Pros29	CACCTCTGCGACATC	CACCTCTGCGACATC
CG10149	Rpn6	CCAATCGCTGGAAGC	CCAATCGCTGGAAGC
CG16916	Rpt3	GACGGCGTCGTTCATAC	GACGGCGTCGTTCATAC
CG18174	Rpn11	GATGGGTCTGATGTTG	GATGGGTCTGATGTTG
CG3321		GAGCCGCCTGTCCAAGAAG	GAGCCGCCTGTCCAAGAAG
CG4307	Oscp	GCCAGTTGGATCAGG	GCCAGTTGGATCAGG
CG4412	ATPsyn-Cf6	CAGCTGTTCCTGGAC	CAGCTGTTCCTGGAC
CG7610	ATPsyn-γ	GCAATCGATGAAGATGGTG	GCAATCGATGAAGATGGTG
CG6030	ATPsyn-d	GATTGGGCCAACTAC	GATTGGGCCAACTAC
CG8189	ATPsyn-b	GAGGCCGAGAAGAAG	GAGGCCGAGAAGAAG
CG11154	ATPsyn-β	TCCATACGCCAAAGG	TCCATACGCCAAAGG
CG3114	erect wing	GTTCCATGCCAGTG	GTTCCATGCCAGTG
CG6338	Ets97D	TCACCGACTGCGAG	TCACCGACTGCGAG
CG6512	CG6512	GCGAACGGTGGCAC	GCGAACGGTGGCAC
CG8479	opa1-like	CTGATCGACATGTAC	CTGATCGACATGTAC
CG9809	Spargel	CAAGCAGCCGTCAG	CAAGCAGCCGTCAG
CG14981	maggie	GCGCGGTTATCCTGTTC	GCGCGGTTATCCTGTTC
CG1057	MED31	GATCGTCAACTCGCAGTGC	GATCGTCAACTCGCAGTGC
CG1554	RpII215	GTAAAGACAGCTGAAACCG	GTAAAGACAGCTGAAACCG
CG1810	mRNA-cap	CATCGAGATCGTGGACAAC	CATCGAGATCGTGGACAAC
CG1874	Not1	CTGCCAGGAACAACC	CTGCCAGGAACAACC
CG2163	Pabp2	CAGGCGAAAAGAAGAGACC	CAGGCGAAAAGAAGAGACC
CG3162	LS2	CGGAGTTACGGATGAGGAG	CGGAGTTACGGATGAGGAG
CG3675	Art2	CACAGGCCACATCTATCCG	CACAGGCCACATCTATCCG
CG6525	pps	CAAGCATCATCATCG	CAAGCATCATCATCG
CG7626	Spt5	AAAACGCCACTTTGGAGATG	AAAACGCCACTTTGGAGATG
CG9591	omd	GCCGTTGTACATGAC	GCCGTTGTACATGAC
CG9748	belle	CTATGAACCCGACAAGC	CTATGAACCCGACAAGC
CG10955	Rtf1	CAGGCAGCAGCGATTG	CAGGCAGCAGCGATTG
CG11990	hyrax	CAGCATCGACAAGAG	CAGCATCGACAAGAG
CG17183	MED30	CAGCACCAGATGCAG	CAGCACCAGATGCAG
CG17358	Taf12	GTTTCCGGTTTGGGTACG	GTTTCCGGTTTGGGTACG
CG17603	Taf1	GCGCACAAACAAAGCCTG	GCGCACAAACAAAGCCTG
CG3539	SLY-1 homologue	CTCGACGACTGGATTC	CTCGACGACTGGATTC
CG4268	Pitslre	CGTGCGATGACAAGG	CGTGCGATGACAAGG
CG5794		CATCGAGCAAGTGGCTC [3]	CTTCGATGGCTTGGTGG [3]
CG6413	Dis3	CGACAGTATTGCGGC	CGACAGTATTGCGGC
CG7368		GCACAGCACTCGACG	GCACAGCACTCGACG
CG8021		CGCAGCAGCTACAAATTG	CGCAGCAGCTACAAATTG
CG9007		CTGCTCATCCGACAACAG	CTGCTCATCCGACAACAG
CG9397-H	jing	ACAGATACGGTTC	ACAGATACGGTTC
CG9797		TCCGCCGTTAAGCTG	TCCGCCGTTAAGCTG
CG10042	MBD-R2	CAGTGGTGCGGCAAC	CAGTGGTGCGGCAAC
CG10144		GCAAGAGAGCTATGC	GCAAGAGAGCTATGC
CG10395		CGTTGAGACCTAAAGAAC	CGTTGAGACCTAAAGAAC
CG10582	Sin	CTATGGAGCAGTTCC	CTATGGAGCAGTTCC
CG10582-C	Sin	CAGACAAAACTATC	CAGACAAAACTATC
CG12242	GstD5	TTCCACACTGGAAAGCC	TTCCACACTGGAAAGCC
CG13203-C		AGTGGACGTGGAAG	AGTGGACGTGGAAG
CG13779		GCGTCAAAAACATTG	GCGTCAAAAACATTG
CG14084	Bet1	GAGCGGAAAACGAGCAG	GAGCGGAAAACGAGCAG
CG14247		GCAGACATGCCACGG	GCAGACATGCCACGG
CG14634		CTCATCGAAGCCTTG	CTCATCGAAGCCTTG
CG15231	IM4	GGGTCAACATGGTTC	GGGTCAACATGGTTC
CG15343		CCACAGGGACAGATG	CCACAGGGACAGATG
CG15793	Dsor1	GAGCTGTCCGACGAG	GAGCTGTCCGACGAG
CG17077	pointed	GATCTTCCAACATCAC	GATCTTCCAACATCAC
CG32085		GTTGCGGAAACAACTGC	GTTGCGGAAACAACTGC
CG32561, 2		GGCCAAATTCCCTCATCC	GGCCAAATTCCCTCATCC
CG32570	TweedleY	GGACATCTTCATCGGCG	GGACATCTTCATCGGCG
CG32652		AGCTTTCAGGGTCACCTG	AGCTTTCAGGGTCACCTG
CG34415	muscle wasted	CCTAATCTAATGCCGCC	CCTAATCTAATGCCGCC
CG33546	gfzf	GATGAATCCGCAAAAGGAGA	GATGAATCCGCAAAAGGAGA
CG42666-D		GCTTCGAGCACACC	GCTTCGAGCACACC
CG42281	bunched	GCATTCTCAAGTCGAACATCC	GCATTCTCAAGTCGAACATCC
CG1643	Atg5	TGACTGACAAGGTTCGCAAG	TCGGCCAAACTCTTCTTTTG	ATTAAGCCGGAGCCTTTCTATC	CATTAAATCGGCCAAACTCTTC
CG3615	Atg9	GAACGGTTGACCTTGACGTT	AAAGGCAAGTAGCCAGACGA	TGAGAAGGTTCAGCAGAATCAA	AGGTACGTGACCCAAGTGAAGT
CG5489	Atg7	TCAACGCAGCTTTAGGCTTT	TCGTAGTTGCACAGCATTCC	CATCTTTCTGCTCACAGATTCG	CACTGAGCAAACTTTTGAGTGG
CG7925	technical knockout	TGTACTGGTTTTCTTTAAGCGACA	GCGCCAAGTCGTAGACTCC	GCAATCTCAAACTTGGAGCAG	TGGCTCTTCTTGACGACGTG
CG5012	mRpL12	CCCAAACTGGACTCGATTGT	CTTGAGTTTCTCGGCCTCCT	GGTGCGGAAAAACTGGTG	GACAGTGCCTCCTTGAGTTTCT
CG4207	bonsai	CAAAGACATGCCCAGGATTT	TTCCAGCTGCCTTTTTGAGT	AAGCCGACGAGTCAGTTAAATC	TAATTGAAGCCATCCTCGTTTT
Notes
[1]	All primer sequences are shown 5´to 3´, and were preceded by the T7 promoter sequence
[2]	PCR template was cDNA clone of eGFP coding sequence
[3]	The primers used in the case of CG5794 were originally ordered for a completely different gene, but amplfied only CG5794.
	The nucleotides of the originally supplied primers that do not match the CG5794 PCR product that was amplified
	are shown in grey. Some nucleottide identities from the T7 promoter may have contributed to the mispriming.
	Nevertheless, the confirmation of CG5794 as a clear positive by both Picogreen and mtDNA copy number assaysis robust
[4]	For Atg5, Atg7, Atg9, technical knockout, mRpL12 and bonsai a two-step nested PCR procedure was employed. First round
	primers are as indicated. Second-round primers were preceded by the T7 promoter sequence.
