# Supplementary material for: Screen for mitochondrial DNA copy number maintenance genes reveals essential role for ATP synthase
Source: Mol Syst Biol. 2014 Jul 1;10(6):734. doi: 10.15252/msb.20145117 (PMC4265055; doi:10.15252/msb.20145117)
Supplement: Supplementary file 12 — Supplementary Table S7 [file msb0010-0734-sd12.xls]

## Sheet: QPCR oligos
Table S7: Oligonucleotide primers for QPCR and QRTPCR
CG number	Other name	Forward primer	Reverse primer
CG7939	RpL32	AGGCCCAAGATCGTGAAGAA	TGTGCACCAGGAACTTCTTGAA
	COXII	AAAGTTGACGGTACACCTGGA	TGATTAGCCCCACAGATTTC
CG8479	opa1-like	GGTTCCCGGTCTACAGAAAA	CTCAGTGCGTTGCCTGTTAT
CG3499		ATACAGGGCATGGTGGAGAG	TAATTTTGCAGCTGGACACG
CG8972	rho-7	TTCACAGCAACCGAAAACAG	TTCTCGTACTCCAGGATGGTG
CG6512		GGAACGGAATCCATCAACTT	CCGACTTCCGCATCATATAG
CG2658		GCAAAACCTCCTACCGCTTC	CTGCTCTTATCGCCATCCTC
all shown 5´ to 3´
