# Supplementary material for: Screen for mitochondrial DNA copy number maintenance genes reveals essential role for ATP synthase
Source: Mol Syst Biol. 2014 Jul 1;10(6):734. doi: 10.15252/msb.20145117 (PMC4265055; doi:10.15252/msb.20145117)
Supplement: Supplementary file 15 — Source Data for Supplementary Figure S2 [file msb0010-0734-sd15.xlsx]

## Sheet: Fig S2
SOURCE DATA FOR FIGURE S2
Part A			mean	SD	p value	N		Bonferroni correction
Untreated			1	0		9		0.02	1 star
GFP			1.11664	0.19287	0.478424	9		0.004	2 star
mTTF			0.101065	0.0184217	0.00140189	9		0.0004	3 star
CG2968			0.0245855	0.00489154	1.47533e-15	9
CG6015			0.428631	0.055681	4.43205e-08	9
CG9032			0.52702	0.106804	6.7742e-06	9
Part B
Untreated			1	0		5
GFP			0.865964	0.216272	0.0668897	5
CG6020			0.767225	0.238655	0.00894609	5
CG14724			0.910935	0.384061	0.459592	5
Part C
Untreated			1	0		4		0.025	1 star
GFP			0.915557	0.0464794	0.0359036	4		0.005	2 star
CG6020			0.727465	0.129239	0.0243617	4		0.00025	3 star
CG14724			0.801964	0.0724592	0.0120345	4
Part D
Untreated			1	0		4
GFP			1.139	0.286892	0.404031	4
CG6020			0.650272	0.158741	0.0216804	4
CG14724			0.466419	0.147095	0.00540307	4
Part E
Untreated			1	0		5		0.02	1 star
GFP			0.98039	0.0289528	0.268537	5		0.004	2 star
CG6020			1.14181	0.357376	0.370527	5		0.0004	3 star
CG14724			0.561593	0.129321	0.0186583	5
