# Supplementary material for: Screen for mitochondrial DNA copy number maintenance genes reveals essential role for ATP synthase
Source: Mol Syst Biol. 2014 Jul 1;10(6):734. doi: 10.15252/msb.20145117 (PMC4265055; doi:10.15252/msb.20145117)
Supplement: Supplementary file 16 — Source Data for Supplementary Figure S3 [file msb0010-0734-sd16.xlsx]

## Sheet: Fig S3
SOURCE DATA FOR FIGURE S3
Part A			mean	SD	p value	N		Bonferroni correction
Untreated			1	0		6		0.0204124	1 star
CG2968			0.785915	0.0237539	1.84689e-05	6		0.00408248	2 star
CG2968+CG3683			0.945973	0.222899	0.197707	6		0.000204124	3 star
CG2968+CG2286			0.888498	0.115127	0.027464	6
CG2968+CG11015			0.91956	0.219332	0.0697874	6
CG2968+CG17280			0.891108	0.0372706	0.0222871	6
Part B
Untreated			1	0		6
CG2968			1.43493	0.286143	0.0136677	6
CG2968+CG3683			0.846262	0.115888	0.0227082	6
CG2968+CG2286			0.835654	0.240013	0.199941	6
CG2968+CG11015			0.563389	0.287446	0.0137034	6
CG2968+CG17280			0.774985	0.167138	0.0470176	6
Part C
Untreated			1	0		6
CG6020			0.767225	0.238655	0.00894609	5
CG3683			0.767218	0.154286	0.000249916	6
CG2286			0.708707	0.134474	2.04976e-05	6
Part D
Untreated
CG6020			1.14181	0.357376	0.370527	5
CG3683			1.43958	0.476539	0.0474059	6
CG2286			1.29953	0.131866	0.0574059	5
Part E
Untreated			1	0		4
TBAP			1.20025	0.053869	0.0221758	4
CG2968			0.744703	0.0376304	0.00164453	4
TBAP+CG2968			0.865778	0.0836126	0.0141993	4
Part F
1 day
Untreated			1	0		4
TBAP			0.873875	0.0434986	0.0273514	4
CG2968			1.9377	0.159803	0.00108375	4
TBAP+CG2968			1.53275	0.095486	0.0203091	4
2 day
Untreated			1	0		4
TBAP			0.779987	0.0543051	0.00671535	4
CG2968			1.65612	0.0798301	0.0001751	4
TBAP+CG2968			1.27812	0.0196499	0.00370031	4
5 day
Untreated			1	0		8
TBAP			0.82811	0.0297546	2.35019e-05	8
CG2968			1.68951	0.143313	0.000124561	8
TBAP+CG2968			1.51342	0.130229	0.394187	8
