# Supplementary material for: Screen for mitochondrial DNA copy number maintenance genes reveals essential role for ATP synthase
Source: Mol Syst Biol. 2014 Jul 1;10(6):734. doi: 10.15252/msb.20145117 (PMC4265055; doi:10.15252/msb.20145117)
Supplement: Supplementary file 17 — Source Data for Supplementary Figure S4 [file msb0010-0734-sd17.xlsx]

## Sheet: Fig S4
SOURCE DATA FOR FIGURE S4
Part A			mean	SD	p value	N
Vector			1	0		6
AOX			0.868934	0.158677	0.0989569	6
Vector+CG2968			2.2967	0.450416	0.000886143	6
AOX+CG2968			1.72893	0.314224	0.00920852	6
Part B
Untreated			1	0		7
CG2968			0.47303	0.0378189	2.65784e-08	7
CG2968+Cloroquine			0.685942	0.0659619	2.93403e-05	7
Part C
TMRM
25 C			0.998616	0.0581938		4
29 C			0.839932	0.157284	0.0256471	4
Mitosox
25 C			0.979428	0.121882		4
29 C			1.42433	0.0757046	0.013855	4
LysoTraker Red
25 C			1	0.127853		4
29 C			1.62696	0.100793	0.0148062	4
Copy number
25 C			1.02059	0.0282687		6
29 C			0.789206	0.0327937	1.59734e-07	6
Part D
TMRM
Untreated			1	0		7
GFP			0.986336	0.025334	0.472983	7
CG2968			0.971512	0.0599	0.533367	7
Mitosox
Untreated			1	0		9
GFP			0.993651	0.0191414	0.265182	9
CG2968			2.37387	0.192979	0.00159097	9
Respiration
Untreated			1	0		4
GFP			0.964517	0.0805378	0.660211	4
CG2968			0.582137	0.129485	0.0267229	4
