# Supplementary material for: Screen for mitochondrial DNA copy number maintenance genes reveals essential role for ATP synthase
Source: Mol Syst Biol. 2014 Jul 1;10(6):734. doi: 10.15252/msb.20145117 (PMC4265055; doi:10.15252/msb.20145117)
Supplement: Supplementary file 18 — Source Data for Supplementary Figure S5 [file msb0010-0734-sd18.xls]

## Sheet: Sheet1
SOURCE DATA FOR FIGURE S5
All values normalized against those for control cells, measured in parallel in each experiment
Part A			mean	SD	p value [1]	N
GFP			0.95	0.09	0.014	22
CG3499			0.891614	0.103506	0.14	3
CG2658			1.13561	0.283674	0.45	3
CG6512			1.17051	0.138857	0.1	3
CG6872			1.01419	0.0636103	0.72	3
CG8479			0.799229	0.0887357	0.00025	6
CG2968			0.7	0.05	0.00053	3
Part B
CG8479 KD
CG8479 expression			0.16	0.02	5.4exp-16	6
CG6512 expression			1.66	0.09	9.0exp-9	6
CG2658 expression			1.78	0.13	1.0exp-7	6
CG3499 expression			1.41	0.08	1.1exp-7	6
CG8972 expression			1.69	0.14	2.3exp-7	6
CG6512 KD
CG6512 expression			0.15	0.03	2.8exp-13	5
CG2658 expression			1.46	0.39	0.018	5
CG3499 expression			1.45	0.31	0.006	5
CG2659 KD
CG6512 expression			0.78	0.13	0.0019	6
CG2658 expression			0.21	0.03	4.3exp-15	6
CG3499 expression			0.47	0.08	1.0exp-8	6
CG8972 expression			1.25	0.19	0.0087	6
CG3499 KD
CG8479 expression			1.22	0.1	0.00037	5
CG6512 expression			1.53	0.17	2.7exp-5	5
CG2658 expression			1.36	0.15	0.00023	5
CG3499 expression			0.19	0.02	1.1exp-15	5
CG8972 expression			1.36	0.17	0.00052	5
CG8972 KD
CG8479 expression			1.41	0.14	4.8exp-5	5
CG6512 expression			1.53	0.21	0.00015	5
CG2658 expression			1.48	0.23	0.00066	5
CG3499 expression			1.43	0.15	5.6exp-15	5
CG8972 expression			0.12	0.01	1.3exp-16	5
CG6105 KD
CG6512 expression			1.59	0.16	4.2exp-6	6
CG2658 expression			1.66	0.18	4.6exp-6	6
CG3499 expression			1.38	0.07	2.3exp-7	6
CG8972 expression			1.41	0.18	0.00023	6
CG2968 KD
CG6512 expression			1.4	0.17	2.9exp-5	6
CG2658 expression			1.52	0.2	8.0exp-5	6
CG3499 expression			1.29	0.08	5.6exp-6	6
CG8972 expression			1.37	0.22	0.0019	6
Notes
[1]	p values in comparison with untreated control cells
