# Supplementary material for: Screen for mitochondrial DNA copy number maintenance genes reveals essential role for ATP synthase
Source: Mol Syst Biol. 2014 Jul 1;10(6):734. doi: 10.15252/msb.20145117 (PMC4265055; doi:10.15252/msb.20145117)
Supplement: Supplementary file 20 — Source Data for Figure 3 [file msb0010-0734-sd20.xlsx]

## Sheet: Fig 3
SOURCE DATA FOR FIGURE 3
Part A			mean	SD	p value	N		Bonferroni correction
Ctl			1	0		9
GFP			1.03208	0.0456512	0.431362	9		0.02	1 star
mTTF			0.328389	0.0236056	7.4233e-37	9		0.004	2 star
CG2968			0.649789	0.0418739	5.13687e-13	9		0.0004	3 star
CG6105			0.752894	0.0448037	7.49513e-08	9
CG9032			0.855669	0.0505766	0.002	9
Part B
Ctl			1	0		7		0.022	1 star
GFP			0.979659	0.0333971	0.133053	7		0.004	2 star
mTTF			0.992642	0.0122026	0.790156	7		0.0004	3 star
CG2968			0.766211	0.0394274	0.00177885	7
CG6105			0.840116	0.0385921	0.0201375	7
CG9032			0.839339	0.0193487	2.07194e-05	7
Part C
Ctl			1	0		9		0.02	1 star
GFP			0.957773	0.0247639	0.126554	9		0.004	2 star
mTTF			0.965686	0.0961456	0.91847	9		0.0004	3 star
CG2968			1.97604	0.224446	0.000497601	9
CG6105			1.38516	0.144701	0.00457337	9
CG9032			1.2644	0.119003	0.00746489	9
Part D
1 Day
Ctl			1	0		4		0.025	1 star
GFP			0.953909	0.033407	0.216895	4		0.005	2 star
mTTF			1.01823	0.0448968	0.698766	4		0.00025	3 star
CG2968			2.06586	0.132366	0.00400037	4
CG6105			1.55878	0.0613278	0.00279382	4
CG9032			1.09262	0.085059	0.318001	4
2 Day
Ctl			1	0		4
GFP			1.043	0.0534154	0.479722	4
mTTF			0.965307	0.0135281	0.242498	4
CG2968			2.31186	0.264789	0.00256667	4
CG6105			1.63336	0.0702678	0.0028832	4
CG9032			2.17391	0.0620987	0.000323189	4
3 Day
Ctl			1	0		4
GFP			1.05895	0.0397745	0.234918	4
mTTF			0.997548	0.0915822	0.980319	4
CG2968			2.43072	0.420077	0.0143919	4
CG6105			1.74654	0.275061	0.0349151	4
CG9032			2.20877	0.336752	0.0370363	4
Part E
Ctl			1	0		4		0.025	1 star
GFP			0.931825	0.0407682	0.192712	4		0.005	2 star
mTTF			0.680592	0.0911087	0.039292	4		0.00025	3 star
CG2968			0.533823	0.0886508	0.0134108	4
CG6105			0.528853	0.0999725	0.0180511	4
CG9032			0.762648	0.0165302	0.000732876	4
Part F
Untreated			1	0
Oligomycin			0.649742	0.0855435	1.5473e-06	6
Part G
Untreated			1	0
Oligomycin			2.23118	0.239412	1.47477e-14	6
