# Supplementary material for: Screen for mitochondrial DNA copy number maintenance genes reveals essential role for ATP synthase
Source: Mol Syst Biol. 2014 Jul 1;10(6):734. doi: 10.15252/msb.20145117 (PMC4265055; doi:10.15252/msb.20145117)
Supplement: Supplementary file 21 — Source Data for Figure 4 [file msb0010-0734-sd21.xlsx]

## Sheet: Fig 4
SOURCE DATA FOR FIGURE 4
Part A			mean	SD	p value	N		Bonferroni correction
Ctl			1	0		4		0.025	1 star
GFP			1.08608	0.147265	0.0678549	4		0.005	2 star
mTTF+CG6020			0.471844	0.0979472	1.11077e-09	4		0.00025	3 star
CG2968+CG6020			0.99322	0.237995	0.923162	4
CG6105+CG6020			0.934763	0.16572	0.199929	4
CG9032+CG6020			1.119	0.146764	0.588832	4
Part B
Ctl			1	0		4		0.025	1 star
GFP			1.01354	0.161078	0.7663	4		0.005	2 star
mTTF+CG14724			0.4249	0.064072	3.05596e-12	4		0.00025	3 star
CG2968+CG14724			1.02296	0.184905	0.660997	4
CG6105+CG14724			0.953014	0.127123	0.208614	4
CG9032+CG14724			0.943608	0.135725	0.188145	4
Part C
Ctl			1	0	0	4		0.025	1 star
GFP			0.955448	0.0562694	0.211465	4		0.005	2 star
mTTF+CG6020			1.07885	0.317808	0.653831	4		0.00025	3 star
CG2968+CG6020			1.0251	0.263018	0.860813	4
CG6105+CG6020			0.789462	0.158137	0.0761618	4
CG9032+CG6020			1.04017	0.211599	0.729476	4
Part D
Ctl			1	0		4		0.025	1 star
GFP			0.948364	0.0334776	0.0539314	4		0.005	2 star
mTTF+CG14724			0.363186	0.142707	0.00278242	4		0.00025	3 star
CG2968+CG14724			0.517007	0.177208	0.0148196	4
CG6105+CG14724			0.488471	0.138623	0.00536477	4
CG9032+CG14724			0.238469	0.10663	0.000413574	4
Part E
AOX			1	0.0430104		6
Vector+CG2968			0.69	0.0387705	0.000198207	6
AOX+CG2968			0.9	0.0679408	0.516037	6
Part F
AOX			1	0.177448		6
Vector+CG2968			1.84809	0.448418	0.00285879	6
AOX+CG2968			1.96705	0.754365	0.0147776	6
Part G
AOX			1	0.0834399
Vector+CG2968			0.845602	0.0684022	0.00765293	6
AOX+CG2968			0.879187	0.152245	0.227935	6
Part H
mtDNA			0.9778	0.254526		5
TMRM			0.793666	0.0533364	2.4775e-05	5
Mitosox			1.55985	0.247208	0.00716022	6
