# Supplementary material for: Screen for mitochondrial DNA copy number maintenance genes reveals essential role for ATP synthase
Source: Mol Syst Biol. 2014 Jul 1;10(6):734. doi: 10.15252/msb.20145117 (PMC4265055; doi:10.15252/msb.20145117)
Supplement: Supplementary file 22 — Source Data for Figure 5 [file msb0010-0734-sd22.xlsx]

## Sheet: Fig 5
SOURCE DATA FOR FIGURE 5
Part A			mean	SD	p value	N
Lysotraker Red
Untreated			1	0		4
GFP			0.967655	0.0252547	0.216483	4
mTTF			0.930771	0.0706596	0.117213	4
CG2968			1.44852	0.174065	0.0153851	4
NAO
Untreated			1	0		8
GFP			0.971142	0.0483315	0.135103	8
mTTF			0.97823	0.119763	0.622987	8
CG2968			0.523101	0.214634	0.000410229	8
Part C
Untreated			1	0.23536		3
GFP			1.00636	0.35298	0.957401	3
mTTF			1.28026	0.332916	0.057617	3
CG2968			1.63015	0.518108	0.000620589	3
Cloroquine			2.29444	0.783151	0.00124485	3
Part E
Untreated			1	0
CG2968			0.475105	0.107672	4.44278e-06	5
CG2968+Atg5			0.623152	0.278471	0.0164086	5
CG2968+Atg9			0.519816	0.146254	8.05974e-05	5
CG2968+Atg7			0.501416	0.116922	1.20962e-05	5
CG2968+Atg5,7,9			0.474668	0.0896078	1.0901e-06	5
